# Supplementary material for: Impact of the RaS-RiPP tryglysin and culturing conditions on ex-vivo oral microbiomes
Source: NPJ Biofilms Microbiomes. 2025 Aug 4;11:152. doi: 10.1038/s41522-025-00794-8 (PMC12322106; doi:10.1038/s41522-025-00794-8)
Supplement: Supplementary file 2 — Supplementary Data 2 [file 41522_2025_794_MOESM2_ESM.xlsx]

## Sheet: Sheet1
Relative abundances from MetaPhlAn3 analysis of bacterial species detected during culturing of Norway saliva in CDM.
#mpa_vJan21_CHOCOPhlAnSGB_202103
clade_name	MB-BR1_S442	MB-BR2_S443	MB-BR3_S444	MB-BR4_S445	MB-BR5_S446	MB-BR6_S447		Sample codes	Sample Type
k__Bacteria|p__Firmicutes|c__Bacilli|o__Lactobacillales|f__Streptococcaceae|g__Streptococcus|s__Streptococcus_salivarius	0.997933	0.998177	0.998813	0.981786	0.999225	0.999732		MB-BR1_S442	PBS R1
k__Bacteria|p__Firmicutes|c__Bacilli|o__Lactobacillales|f__Streptococcaceae|g__Streptococcus|s__Streptococcus_parasanguinis	0.0013582	0.0011732	0.0011183	0.0172836	0.000611	0.0002468		MB-BR2_S443	PBS R2
k__Bacteria|p__Firmicutes|c__Bacilli|o__Lactobacillales|f__Streptococcaceae|g__Streptococcus|s__Streptococcus_oralis	0.000512	0.0003838	2.5e-06	0.0005008	0.0001643	2.08e-05		MB-BR3_S444	1 µM TryA R1
k__Bacteria|p__Firmicutes|c__Bacilli|o__Lactobacillales|f__Streptococcaceae|g__Streptococcus|s__Streptococcus_mitis	0.0001652	0.0001915	6.67e-05	0.0002643	0	0		MB-BR4_S445	1 µM TryA R2
k__Bacteria|p__Firmicutes|c__Bacilli|o__Lactobacillales|f__Streptococcaceae|g__Streptococcus|s__Streptococcus_infantis	2.91e-05	4.56e-05	0	0	0	0		MB-BR5_S446	1 µM revSHP R1
k__Bacteria|p__Firmicutes|c__Bacilli|o__Lactobacillales|f__Streptococcaceae|g__Streptococcus|s__Streptococcus_sanguinis	2.3e-06	1.13e-05	0	0	0	0		MB-BR6_S447	1 µM revSHP R2
k__Bacteria|p__Firmicutes|c__Bacilli|o__Lactobacillales|f__Streptococcaceae|g__Streptococcus|s__Streptococcus_cristatus	0	1.29e-05	0	0	0	0
k__Bacteria|p__Firmicutes|c__Bacilli|o__Lactobacillales|f__Streptococcaceae|g__Streptococcus|s__Streptococcus_gordonii	0	4.8e-06	0	0	0	0
k__Bacteria|p__Candidatus_Saccharibacteria|c__Candidatus_Nanosyncoccalia|o__Candidatus_Nanogingivales|f__Candidatus_Nanogingivalaceae|g__GGB12785|s__GGB12785_SGB19823	0	0	0	0.0001655	0	0
*Note that 1 = 100% relative abundance
