# Supplementary material for: Impact of the RaS-RiPP tryglysin and culturing conditions on ex-vivo oral microbiomes
Source: NPJ Biofilms Microbiomes. 2025 Aug 4;11:152. doi: 10.1038/s41522-025-00794-8 (PMC12322106; doi:10.1038/s41522-025-00794-8)
Supplement: Supplementary file 3 — Supplementary Data 3 [file 41522_2025_794_MOESM3_ESM.xlsx]

## Sheet: Sheet1
DESeq2 statistical analysis of MetaPhlAn3 estimated count abundances from culuring of Norway saliva in CDM.
Species	baseMean PBS vs. TryA	log2FoldChange PBS vs. TryA	lfcSE PBS vs. TryA	stat PBS vs. TryA	pvalue PBS vs. TryA	padj PBS vs. TryA		baseMean revSHP vs. TryA	log2FoldChange revSHP vs. TryA	lfcSE revSHP vs. TryA	stat revSHP vs. TryA	pvalue revSHP vs. TryA	padj revSHP vs. TryA		baseMean revSHP vs. PBS	log2FoldChange revSHP vs. PBS	lfcSE revSHP vs. PBS	stat revSHP vs. PBS	pvalue revSHP vs. PBS	padj revSHP vs. PBS
k__Bacteria|p__Firmicutes|c__Bacilli|o__Lactobacillales|f__Streptococcaceae|g__Streptococcus|s__Streptococcus_salivarius	1.57029e+08	-3.09664	1.50075	-2.06339	0.0390758	0.0879206		1.57029e+08	2.30704	1.50076	1.53725	0.124232	0.279522		1.57029e+08	5.40368	1.50075	3.60064	0.000317433	0.00142845
k__Bacteria|p__Firmicutes|c__Bacilli|o__Lactobacillales|f__Streptococcaceae|g__Streptococcus|s__Streptococcus_parasanguinis	100183	-3.80801	1.17125	-3.25124	0.00114901	0.00517056		100183	-0.499767	1.17127	-0.426687	0.669607	1		100183	3.30825	1.17127	2.82449	0.00473559	0.0142068
k__Bacteria|p__Firmicutes|c__Bacilli|o__Lactobacillales|f__Streptococcaceae|g__Streptococcus|s__Streptococcus_oralis	8289.72	0.711077	1.4776	0.481238	0.630347	0.630347		8289.72	2.70074	1.47775	1.8276	0.0676091	0.202827		8289.72	1.98966	1.47746	1.34667	0.178085	0.320553
k__Bacteria|p__Firmicutes|c__Bacilli|o__Lactobacillales|f__Streptococcaceae|g__Streptococcus|s__Streptococcus_mitis	2579.26	-2.00342	1.47686	-1.35654	0.174927	0.242314		2579.26	-12.4312	2.06454	-6.02129	1.73029955045412e-09	7.78634797704354e-09		2579.26	-10.4278	2.06448	-5.05106	4.39360441226352e-07	3.95424397103717e-06
k__Bacteria|p__Firmicutes|c__Bacilli|o__Lactobacillales|f__Streptococcaceae|g__Streptococcus|s__Streptococcus_infantis	96.9491	10.0914	4.24687	2.37619	0.0174924	0.0524773		96.9491	0	4.48521	0	1	1		96.9491	-8.0188	4.29536	-1.86685	0.0619224	0.139325
k__Bacteria|p__Firmicutes|c__Bacilli|o__Lactobacillales|f__Streptococcaceae|g__Streptococcus|s__Streptococcus_sanguinis	11.6934	7.01931	4.74113	1.48052	0.138736	0.242314		11.6934	0	4.95528	0	1	1		11.6934	-4.96737	4.78532	-1.03804	0.299249	0.448874
k__Bacteria|p__Firmicutes|c__Bacilli|o__Lactobacillales|f__Streptococcaceae|g__Streptococcus|s__Streptococcus_cristatus	6.78856	6.23577	4.74156	1.31513	0.188466	0.242314		6.78856	0	4.95528	0	1	1		6.78856	-4.18382	4.78575	-0.874226	0.381995	0.491137
k__Bacteria|p__Firmicutes|c__Bacilli|o__Lactobacillales|f__Streptococcaceae|g__Streptococcus|s__Streptococcus_gordonii	2.5237	4.80987	4.7433	1.01403	0.310567	0.349388		2.5237	0	4.95528	0	1	1		2.5237	-2.75791	4.78747	-0.576067	0.56457	0.635141
k__Bacteria|p__Candidatus_Saccharibacteria|c__Candidatus_Nanosyncoccalia|o__Candidatus_Nanogingivales|f__Candidatus_Nanogingivalaceae|g__GGB12785|s__GGB12785_SGB19823	279.604	-27.6526	4.22124	-6.55082	5.72219202339992e-11	5.14997282105992e-10		279.604	-42.1612	4.22133	-9.98767	1.72595078894537e-23	1.55335571005083e-22		279.604	0	4.46063	0	1	1
Legend Key
baseMean	Average of all normalized count values
log2FoldChange	Effect size estimate of change between groups
lfcSE	Standard error stimate for log2 fold change estimate
stat	The value of the test statistic for the species
pvalue	P-value of the test for the species
padj	Adjusted P-value of the test for the species, using Benjamini and Hochberg method
