# Supplementary material for: Impact of the RaS-RiPP tryglysin and culturing conditions on ex-vivo oral microbiomes
Source: NPJ Biofilms Microbiomes. 2025 Aug 4;11:152. doi: 10.1038/s41522-025-00794-8 (PMC12322106; doi:10.1038/s41522-025-00794-8)
Supplement: Supplementary file 4 — Supplementary Data 4 [file 41522_2025_794_MOESM4_ESM.xlsx]

## Sheet: Sheet1
Alpha diversity metrics of MetaPhlAn3 estimated count abundances from culturing of Norway saliva in CDM.
Alpha Group Signifiance Metrics
Metric	Test	Group 1	Group 2	Group 3	H	p-value	q-value
Simpson's Dominance	Kruskal-Wallis (all groups)	NA	NA	NA	3.429	0.3333	NA
	Kruskal-Wallis (pairwise) Group 1 vs. Group 2	PBS	TryA	revSHP	3.429	>0.999	>0.999
	Kruskal-Wallis (pairwise) Group 1 vs. Group 3	PBS	TryA	revSHP	3.429	0.1088	0.1632
	Kruskal-Wallis (pairwise) Group 2 vs. Group 3	PBS	TryA	revSHP	3.429	0.1088	0.1632
Shannon Entropy	Kruskal-Wallis (all groups)	NA	NA	NA	3.429	0.333	NA
	Kruskal-Wallis (pairwise) Group 1 vs. Group 2	PBS	TryA	revSHP	3.429	>0.999	>0.999
	Kruskal-Wallis (pairwise) Group 1 vs. Group 3	PBS	TryA	revSHP	3.429	0.1088	0.1632
	Kruskal-Wallis (pairwise) Group 2 vs. Group 3	PBS	TryA	revSHP	3.429	0.1088	0.1632
Chao1 Index	Kruskal-Wallis (all groups)	NA	NA	NA	4.706	0.00667	NA
	Kruskal-Wallis (pairwise) Group 1 vs. Group 2	PBS	TryA	revSHP	4.706	0.2781	0.2781
	Kruskal-Wallis (pairwise) Group 1 vs. Group 3	PBS	TryA	revSHP	4.706	0.0301	0.0902
	Kruskal-Wallis (pairwise) Group 2 vs. Group 3	PBS	TryA	revSHP	4.706	0.2781	0.2781
