# Supplementary material for: Impact of the RaS-RiPP tryglysin and culturing conditions on ex-vivo oral microbiomes
Source: NPJ Biofilms Microbiomes. 2025 Aug 4;11:152. doi: 10.1038/s41522-025-00794-8 (PMC12322106; doi:10.1038/s41522-025-00794-8)
Supplement: Supplementary file 5 — Supplementary Data 5 [file 41522_2025_794_MOESM5_ESM.xlsx]

## Sheet: Sheet1
Metagenome assembled genome binning statistics and taxonomic assignment per sample if performed.
Sample	Bins	Completeness	Contaimination	GC	Genome Size (bp)	Taxonomic Assignment	N50 (scaffolds)	N50 (contigs)	CDS	tRNA	tmRNAs	rRNAs	ncRNAs	pseudogenes	hypotheticals
MB-BR1_S442
	maxbin_output.001	94.83	63.59	41.8	3386581	NA	3905	3905	NA	NA	NA	NA	NA	NA	NA
	maxbin_output.002	6.9	3.45	37.7	828332	NA	5527	5527	NA	NA	NA	NA	NA	NA	NA
	maxbin_output.003	3.45	0	34.6	1382009	NA	6229	6229	NA	NA	NA	NA	NA	NA	NA
MB-BR2_S443
	maxbin_output.001	15.52	8.62	35.1	2035283	NA	5472	5472	NA	NA	NA	NA	NA	NA	NA
	maxbin_output.002	91.38	57.82	41.6	3714788	NA	3829	3829	NA	NA	NA	NA	NA	NA	NA
MB-BR3_S444
	maxbin_output.001	33.28	13.79	36.6	1932628	NA	8005	8005	NA	NA	NA	NA	NA	NA	NA
	maxbin_output.002	79.31	59.64	41.5	3617592	NA	6729	6729	NA	NA	NA	NA	NA	NA	NA
MB-BR4_S445
	maxbin_output.001	85.34	63.24	41.8	4137395	NA	4627	4627	NA	NA	NA	NA	NA	NA	NA
	maxbin_output.002	44.2	10.34	36.6	2759732	NA	4931	4931	NA	NA	NA	NA	NA	NA	NA
MB-BR5_S446
	maxbin_output.001	10.34	1.72	34.8	1879551	NA	5897	5897	NA	NA	NA	NA	NA	NA	NA
	maxbin_output.002	93.1	15.52	41	2779236	NA	4906	4906	NA	NA	NA	NA	NA	NA	NA
MB-BR6_S447
	maxbin_output.001	98.28	6.9	40.6	2621361	Streptococcus salivarius	6391	6391	2407	17	1	3	11	3	268
	maxbin_output.002	3.45	1.72	34.8	1752933	NA	6320	6320	NA	NA	NA	NA	NA	NA	NA
*NA: Taxonomic and genome assignment was only performed on metagenome assemblies with completeness of <90% and contamination >10%.
Sample codes	Sample Type
MB-BR1_S442	PBS R1
MB-BR2_S443	PBS R2
MB-BR3_S444	1 µM TryA R1
MB-BR4_S445	1 µM TryA R2
MB-BR5_S446	1 µM revSHP R1
MB-BR6_S447	1 µM revSHP R2
