# Supplementary material for: Impact of the RaS-RiPP tryglysin and culturing conditions on ex-vivo oral microbiomes
Source: NPJ Biofilms Microbiomes. 2025 Aug 4;11:152. doi: 10.1038/s41522-025-00794-8 (PMC12322106; doi:10.1038/s41522-025-00794-8)
Supplement: Supplementary file 7 — Supplementary Data 7 [file 41522_2025_794_MOESM7_ESM.xlsx]

## Sheet: Sheet1
Relative abundance from MetaPhlAn3 analysis of Chicago saliva bacterial species detected.
#mpa_vJan21_CHOCOPhlAnSGB_202103
clade_name	BR-A35_S160	BR-A36_S161	BR-A37_S162	BR-A41_S163	BR-A42_S164	BR-A43_S165	BR-SA1_S157	BR-SA2_S158	BR-SA3_S159		Sample codes:	Sample Type
k__Bacteria|p__Firmicutes|c__Bacilli|o__Lactobacillales|f__Streptococcaceae|g__Streptococcus|s__Streptococcus_salivarius	0.503167	0.506425	0.495748	0.801038	0.78821	0.77001	0.0380428	0.0428479	0.0409228		BR-A35_S160	Planktonic SHI media R1
k__Bacteria|p__Firmicutes|c__Bacilli|o__Lactobacillales|f__Streptococcaceae|g__Streptococcus|s__Streptococcus_mitis	0.169663	0.162679	0.164343	0.0856227	0.0904878	0.105773	0.0257234	0.0241675	0.0242886		BR-A36_S161	Planktonic SHI media R2
k__Bacteria|p__Firmicutes|c__Bacilli|o__Lactobacillales|f__Streptococcaceae|g__Streptococcus|s__Streptococcus_parasanguinis	0.121437	0.120108	0.126319	0.0596385	0.0647413	0.0615751	0.0208858	0.0212408	0.0211787		BR-A37_S162	Planktonic SHI media R3
k__Bacteria|p__Firmicutes|c__Bacilli|o__Lactobacillales|f__Streptococcaceae|g__Streptococcus|s__Streptococcus_oralis	0.0424296	0.0459284	0.0456821	0.0192409	0.0195353	0.0233856	0.0102375	0.0097105	0.0098633
k__Bacteria|p__Firmicutes|c__Bacilli|o__Lactobacillales|f__Streptococcaceae|g__Streptococcus|s__Streptococcus_sp_A12	0.029887	0.0288436	0.0284796	0.0058579	0.0087145	0.0085099	0.0122628	0.0137896	0.0130677		BR-A41_S163	Biofilm SHI media R1
k__Bacteria|p__Firmicutes|c__Bacilli|o__Lactobacillales|f__Lactobacillaceae|g__Ligilactobacillus|s__Ligilactobacillus_salivarius	0.0259465	0.0336124	0.0298031	0.0014967	0.000232	0.0002304	0	0	0		BR-A42_S164	Biofilm SHI media R2
k__Bacteria|p__Firmicutes|c__Bacilli|o__Lactobacillales|f__Streptococcaceae|g__Streptococcus|s__Streptococcus_infantis	0.0140023	0.0150537	0.0155616	0.0027752	0.00338	0.004126	0.0079385	0.0083453	0.0068528		BR-A43_S165	Biofilm SHI media R3
k__Bacteria|p__Firmicutes|c__Bacilli|o__Lactobacillales|f__Streptococcaceae|g__Streptococcus|s__Streptococcus_cristatus	0.0134848	0.0141227	0.0139598	0.0059457	0.0064004	0.0055463	0.0031484	0.0035404	0.0029813
k__Bacteria|p__Firmicutes|c__Bacilli|o__Lactobacillales|f__Streptococcaceae|g__Streptococcus|s__Streptococcus_rubneri	0.0112995	0.012233	0.0126736	0.0013259	0.0034412	0.0043619	0.008501	0.0103984	0.0095518		BR-SA1_S157	Initial Saliva R1
k__Bacteria|p__Actinobacteria|c__Actinobacteria|o__Micrococcales|f__Micrococcaceae|g__Rothia|s__Rothia_mucilaginosa	0.0112307	0.0079072	0.0088651	0.0030833	0.0041136	0.0038675	0.0297193	0.0316093	0.0306688		BR-SA2_S158	Initial Saliva R2
k__Bacteria|p__Firmicutes|c__Bacilli|o__Lactobacillales|f__Lactobacillaceae|g__Limosilactobacillus|s__Lactobacillus_vaginalis	0.0084675	0.0044154	0.0019488	0.0060974	0.0011961	0.0012142	0	0	0		BR-SA3_S159	Initial Saliva R3
k__Bacteria|p__Firmicutes|c__Bacilli|o__Lactobacillales|f__Streptococcaceae|g__Streptococcus|s__Streptococcus_sanguinis	0.0053536	0.0050785	0.0045816	0.0006954	0.0009797	0.0007611	0.0067111	0.0074341	0.0076523
k__Bacteria|p__Proteobacteria|c__Betaproteobacteria|o__Neisseriales|f__Neisseriaceae|g__Neisseria|s__Neisseria_subflava	0.0046295	0.0040223	0.0043483	0.00116	0.0020297	0.0021583	0.0231869	0.022432	0.0248333
k__Bacteria|p__Firmicutes|c__Bacilli|o__Lactobacillales|f__Streptococcaceae|g__Streptococcus|s__Streptococcus_sp_263_SSPC	0.004537	0.0045223	0.0044989	0.0015535	0.0019886	0.0023949	0.0066877	0.0064705	0.0055569
k__Bacteria|p__Firmicutes|c__Bacilli|o__Lactobacillales|f__Streptococcaceae|g__Streptococcus|s__Streptococcus_gordonii	0.0040672	0.0045134	0.0045998	0.0005577	0.0009297	0.0011209	0.0016459	0.0018781	0.0016061
k__Bacteria|p__Firmicutes|c__Negativicutes|o__Veillonellales|f__Veillonellaceae|g__Veillonella|s__Veillonella_atypica	0.0023164	0.0026854	0.0072903	0	5.4e-06	1.28e-05	0.0563441	0.0521183	0.0514861
k__Bacteria|p__Firmicutes|c__Bacilli|o__Lactobacillales|f__Aerococcaceae|g__Abiotrophia|s__Abiotrophia_defectiva	0.0022418	0.001926	0.0018033	0.0004546	0.0002866	0.0004327	0.0024428	0.0021482	0.0017242
k__Bacteria|p__Firmicutes|c__Bacilli|o__Lactobacillales|f__Carnobacteriaceae|g__Granulicatella|s__Granulicatella_adiacens	0.0021831	0.0024545	0.0022185	0.001105	0.0010304	0.0013672	0.0015759	0.0015349	0.0014733
k__Bacteria|p__Proteobacteria|c__Gammaproteobacteria|o__Pasteurellales|f__Pasteurellaceae|g__Haemophilus|s__Haemophilus_parainfluenzae	0.0018798	0.001813	0.0016665	5.17e-05	7.18e-05	8.21e-05	0.0271098	0.0279595	0.0292111
k__Bacteria|p__Candidatus_Saccharibacteria|c__Candidatus_Saccharibacteria_unclassified|o__Candidatus_Saccharibacteria_unclassified|f__Candidatus_Saccharibacteria_unclassified|g__Candidatus_Saccharibacteria_unclassified|s__Candidatus_Saccharibacteria_unclassified_SGB19850	0.0013079	0.0012724	0.0011345	2.68e-05	2.08e-05	3.28e-05	0.0585558	0.0509757	0.0611456
k__Bacteria|p__Actinobacteria|c__Actinobacteria|o__Actinomycetales|f__Actinomycetaceae|g__Actinomyces|s__Actinomyces_graevenitzii	0.0011751	0.0009348	0.0010917	6.9e-06	3.24e-05	2.35e-05	0.0396837	0.0329959	0.0368656
k__Bacteria|p__Actinobacteria|c__Actinobacteria|o__Actinomycetales|f__Actinomycetaceae|g__Actinomyces|s__Actinomyces_bouchesdurhonensis	0.0011373	0.0008294	0.0008893	1.83e-05	8.6e-06	3.9e-06	0.0339211	0.0422434	0.0383662
k__Bacteria|p__Firmicutes|c__Bacilli|o__Lactobacillales|f__Streptococcaceae|g__Streptococcus|s__Streptococcus_anginosus	0.0010881	0.0011018	0.001114	0.0001973	0.0001777	0.0001259	0.0003082	0.0003489	0.0003981
k__Bacteria|p__Firmicutes|c__Bacilli|o__Lactobacillales|f__Aerococcaceae|g__Abiotrophia|s__Abiotrophia_sp_HMSC24B09	0.0010714	0.0010011	0.0008302	0.0002759	0.000309	0.0003589	0.0018851	0.001957	0.0022654
k__Bacteria|p__Firmicutes|c__Negativicutes|o__Veillonellales|f__Veillonellaceae|g__Veillonella|s__Veillonella_dispar	0.0010001	0.0011756	0.0036869	0	0	0	0.0290832	0.0315581	0.0266143
k__Bacteria|p__Bacteroidetes|c__Bacteroidia|o__Bacteroidales|f__Prevotellaceae|g__Prevotella|s__Prevotella_histicola	0.0009527	0.0010074	0.0012302	0	0	3e-07	0.0520462	0.0531806	0.0496231
k__Bacteria|p__Bacteroidetes|c__Bacteroidia|o__Bacteroidales|f__Prevotellaceae|g__Prevotella|s__Prevotella_jejuni	0.000912	0.0010311	0.0011678	0	0	0	0.0761503	0.0757737	0.0769878
k__Bacteria|p__Bacteroidetes|c__Bacteroidia|o__Bacteroidales|f__Porphyromonadaceae|g__Porphyromonas|s__Porphyromonas_pasteri	0.0008255	0.0007519	0.0008051	0	3.5e-06	9.1e-06	0.0162405	0.0172939	0.0172979
k__Bacteria|p__Firmicutes|c__Bacilli|o__Bacillales|f__Bacillales_unclassified|g__Gemella|s__Gemella_sanguinis	0.0006609	0.0010087	0.0010831	0.0002232	0.000164	0.0003758	0.003206	0.0031099	0.0019102
k__Bacteria|p__Proteobacteria|c__Betaproteobacteria|o__Neisseriales|f__Neisseriaceae|g__Neisseria|s__Neisseria_sicca	0.000658	0.0005176	0.0005856	0.0001405	0.0003138	0.0002301	0.0070079	0.006522	0.0079023
k__Bacteria|p__Actinobacteria|c__Actinobacteria|o__Actinomycetales|f__Actinomycetaceae|g__Actinomyces|s__Actinomyces_sp_ICM47	0.000622	0.0005497	0.0004796	3.39e-05	1.22e-05	0	0.0184335	0.0197048	0.0193513
k__Bacteria|p__Firmicutes|c__Bacilli|o__Lactobacillales|f__Carnobacteriaceae|g__Granulicatella|s__Granulicatella_elegans	0.0005871	0.0007665	0.0007052	0.0003191	0.0002655	0.0003868	0.0013579	0.0012861	0.0012886
k__Bacteria|p__Actinobacteria|c__Actinobacteria|o__Micrococcales|f__Micrococcaceae|g__Rothia|s__Rothia_dentocariosa	0.000552	0.0005276	0.0005027	2.24e-05	1.75e-05	2.53e-05	0.0057753	0.0057581	0.0052543
k__Bacteria|p__Actinobacteria|c__Actinobacteria|o__Micrococcales|f__Micrococcaceae|g__Rothia|s__Rothia_aeria	0.0005506	0.0005059	0.0005118	1.35e-05	2.48e-05	3.73e-05	0.0053618	0.0058209	0.0064679
k__Bacteria|p__Firmicutes|c__Bacilli|o__Lactobacillales|f__Streptococcaceae|g__Streptococcus|s__Streptococcus_pneumoniae	0.0005196	0.0005257	0.0006158	0.0001993	0.0002093	0.0002734	9.3e-05	5.9e-05	0.0001334
k__Bacteria|p__Firmicutes|c__Bacilli|o__Bacillales|f__Bacillales_unclassified|g__Gemella|s__Gemella_haemolysans	0.0005155	0.0008494	0.0008316	0.000479	0.0003429	0.0006295	0.0007738	0.0007546	0.0005263
k__Bacteria|p__Firmicutes|c__Bacilli|o__Lactobacillales|f__Streptococcaceae|g__Streptococcus|s__Streptococcus_dysgalactiae	0.0004563	0.0004688	0.0004748	9e-05	0.0001233	0.0002471	2.71e-05	3.4e-05	1.44e-05
k__Bacteria|p__Actinobacteria|c__Coriobacteriia|o__Coriobacteriales|f__Atopobiaceae|g__Lancefieldella|s__Lancefieldella_parvula	0.0003883	0.0003915	0.0004477	0	0	0	0.0182126	0.0165794	0.016182
k__Bacteria|p__Firmicutes|c__Bacilli|o__Bacillales|f__Bacillales_unclassified|g__Gemella|s__Gemella_morbillorum	0.000371	0.0004421	0.0005543	4.65e-05	5.38e-05	7.42e-05	0.00155	0.0016467	0.0012514
k__Bacteria|p__Actinobacteria|c__Actinobacteria|o__Bifidobacteriales|f__Bifidobacteriaceae|g__Alloscardovia|s__Alloscardovia_omnicolens	0.0002982	0.0002567	0.0002793	2.17e-05	2.13e-05	1.64e-05	0.0006435	0.0009202	0.0009788
k__Bacteria|p__Firmicutes|c__Negativicutes|o__Veillonellales|f__Veillonellaceae|g__Veillonella|s__Veillonella_rogosae	0.0002813	0.0004199	0.000466	0	0	0	0.0183958	0.0194353	0.0170178
k__Bacteria|p__Firmicutes|c__Bacilli|o__Lactobacillales|f__Streptococcaceae|g__Streptococcus|s__Streptococcus_intermedius	0.0002799	0.0002657	0.0002046	0	0	0	0.0007765	0.0007566	0.0006384
k__Bacteria|p__Firmicutes|c__Bacilli|o__Lactobacillales|f__Streptococcaceae|g__Streptococcus|s__Streptococcus_constellatus	0.0002766	0.0002165	0.0002278	1.68e-05	0	0	0.0004855	0.0002815	0.0003952
k__Bacteria|p__Bacteroidetes|c__Bacteroidia|o__Bacteroidales|f__Prevotellaceae|g__Prevotella|s__Prevotella_salivae	0.0002732	0.0002709	0.0003089	0	0	0	0.0148784	0.0143791	0.0149551
k__Bacteria|p__Candidatus_Saccharibacteria|c__Candidatus_Saccharibacteria_unclassified|o__Candidatus_Saccharibacteria_unclassified|f__Candidatus_Saccharibacteria_unclassified|g__Candidatus_Saccharibacteria_unclassified|s__Candidatus_Saccharibacteria_unclassified_SGB19782	0.0002688	0.0003209	0.0002957	0	0	0	0.0116657	0.0099482	0.0111096
k__Bacteria|p__Bacteroidetes|c__Bacteroidia|o__Bacteroidales|f__Prevotellaceae|g__Prevotella|s__Prevotella_melaninogenica	0.0002649	0.0002823	0.0003185	0	0	0	0.0201786	0.0192411	0.0187551
k__Bacteria|p__Bacteroidetes|c__Bacteroidia|o__Bacteroidales|f__Prevotellaceae|g__Prevotella|s__Prevotella_pallens	0.0002647	0.0002933	0.0002994	0	0	0	0.0288851	0.0256687	0.0262476
k__Bacteria|p__Actinobacteria|c__Actinobacteria|o__Actinomycetales|f__Actinomycetaceae|g__Actinomyces|s__Actinomyces_SGB17154	0.0002211	0.0001364	0.0002063	0	7.6e-06	0	0.002863	0.0036984	0.0038733
k__Bacteria|p__Firmicutes|c__Negativicutes|o__Selenomonadales|f__Selenomonadaceae|g__Selenomonas|s__Selenomonas_SGB5880	0.0002194	0.0002138	0.0002032	0	0	0	0.0102269	0.011667	0.0132082
k__Bacteria|p__Firmicutes|c__Bacilli|o__Bacillales|f__Bacillales_unclassified|g__Gemella|s__Gemella_SGB7284	0.0002079	0.0002343	0.0002715	0.000131	3.93e-05	0.0001032	0.0001038	0.0001336	3.24e-05
k__Bacteria|p__Firmicutes|c__Negativicutes|o__Veillonellales|f__Veillonellaceae|g__Megasphaera|s__Megasphaera_micronuciformis	0.0001906	0.0001955	0.0002298	0	0	0	0.017103	0.0158309	0.0162286
k__Bacteria|p__Proteobacteria|c__Gammaproteobacteria|o__Pasteurellales|f__Pasteurellaceae|g__Haemophilus|s__Haemophilus_haemolyticus	0.0001868	0.0002136	0.0001211	8.6e-06	6.5e-06	8.5e-06	0.0027748	0.0026478	0.0028263
k__Bacteria|p__Proteobacteria|c__Gammaproteobacteria|o__Pasteurellales|f__Pasteurellaceae|g__Haemophilus|s__Haemophilus_sputorum	0.0001849	0.0001533	0.0001523	2.51e-05	6.46e-05	9.7e-05	0.0038268	0.0039474	0.0037826
k__Bacteria|p__Firmicutes|c__Negativicutes|o__Selenomonadales|f__Selenomonadaceae|g__GGB4308|s__GGB4308_SGB5895	0.0001677	0.0001433	0.0001647	0	0	0	0.0118692	0.0112319	0.0120568
k__Bacteria|p__Actinobacteria|c__Actinobacteria|o__Micrococcales|f__Promicromonosporaceae|g__Isoptericola|s__Isoptericola_variabilis	0.0001462	0.0001103	8.25e-05	0	0	0	0.0036682	0.0033518	0.0035194
k__Bacteria|p__Proteobacteria|c__Epsilonproteobacteria|o__Campylobacterales|f__Campylobacteraceae|g__Campylobacter|s__Campylobacter_concisus	0.0001451	0.0001088	0.0001708	0	0	0	0.0098817	0.0084129	0.0101341
k__Bacteria|p__Firmicutes|c__Clostridia|o__Clostridiales|f__Clostridiales_Family_XIII_Incertae_Sedis|g__Mogibacterium|s__Mogibacterium_diversum	0.0001444	0.0001332	0.0001871	0	0	0	0.0051366	0.0106752	0.008744
k__Bacteria|p__Firmicutes|c__Negativicutes|o__Veillonellales|f__Veillonellaceae|g__Veillonella|s__Veillonella_parvula	0.0001401	0.0001384	0.0002152	0	0	0	0.0040388	0.0041096	0.0039193
k__Bacteria|p__Actinobacteria|c__Actinobacteria|o__Actinomycetales|f__Actinomycetaceae|g__Actinomyces|s__Actinomyces_sp_S6_Spd3	0.0001303	8.25e-05	8.5e-05	0	0	0	0.0017916	0.0020625	0.0020098
k__Bacteria|p__Actinobacteria|c__Actinobacteria|o__Actinomycetales|f__Actinomycetaceae|g__Trueperella|s__Trueperella_pyogenes	0.0001285	7.83e-05	7.12e-05	0	0	0	0.0020638	0.0019651	0.0019624
k__Bacteria|p__Firmicutes|c__Clostridia|o__Clostridiales|f__Lachnospiraceae|g__Lachnospiraceae_unclassified|s__Lachnospiraceae_bacterium_oral_taxon_096	0.0001147	0.0001441	0.0001521	0	0	0	0.0166348	0.0171949	0.0119852
k__Bacteria|p__Actinobacteria|c__Actinobacteria|o__Actinomycetales|f__Actinomycetaceae|g__Actinomyces|s__Actinomyces_sp_ICM58	0.0001131	6.18e-05	5.9e-05	0	0	0	0.003814	0.0042769	0.0035769
k__Bacteria|p__Firmicutes|c__CFGB1534|o__OFGB1534|f__FGB1534|g__GGB3886|s__GGB3886_SGB5269	0.0001046	0.0001135	0.0001064	0	0	0	0.0059398	0.005533	0.0065518
k__Bacteria|p__Firmicutes|c__Erysipelotrichia|o__Erysipelotrichales|f__Erysipelotrichaceae|g__Solobacterium|s__Solobacterium_SGB6833	0.0001012	0.0001368	9e-05	0	0	0	0.0070148	0.007805	0.0078987
k__Bacteria|p__Proteobacteria|c__Betaproteobacteria|o__Neisseriales|f__Neisseriaceae|g__Neisseria|s__Neisseria_elongata	9.79e-05	8.13e-05	7.12e-05	3.8e-06	7.1e-06	9.4e-06	0.0014107	0.001432	0.0016986
k__Bacteria|p__Firmicutes|c__Bacilli|o__Bacillales|f__Staphylococcaceae|g__Staphylococcus|s__Staphylococcus_epidermidis	9.35e-05	0	0.0003166	0	0	0	0	0	0
k__Bacteria|p__Actinobacteria|c__Actinobacteria|o__Actinomycetales|f__Actinomycetaceae|g__Actinomyces|s__Actinomyces_oris	8.61e-05	4.93e-05	6.06e-05	0	0	0	0.001732	0.0022018	0.0025754
k__Bacteria|p__Firmicutes|c__Bacilli|o__Lactobacillales|f__Streptococcaceae|g__Streptococcus|s__Streptococcus_mutans	8.39e-05	0.0001042	7.61e-05	0	0	0	0.0002792	0.000434	0.0002079
k__Bacteria|p__Bacteroidetes|c__Bacteroidia|o__Bacteroidales|f__Porphyromonadaceae|g__GGB1474|s__GGB1474_SGB2040	7.85e-05	6.39e-05	8.3e-05	0	0	0	0.0011527	0.0012865	0.0013051
k__Bacteria|p__Firmicutes|c__Bacilli|o__Lactobacillales|f__Lactobacillaceae|g__Lactobacillus|s__Lactobacillus_gasseri	6.45e-05	5.2e-05	0.0001584	0	0	0	0	0	0
k__Bacteria|p__Firmicutes|c__Bacilli|o__Lactobacillales|f__Streptococcaceae|g__Streptococcus|s__Streptococcus_sinensis	6.28e-05	5.36e-05	3.77e-05	0	0	0	1.23e-05	4.83e-05	3.04e-05
k__Bacteria|p__Firmicutes|c__CFGB1872|o__OFGB1872|f__FGB1872|g__GGB4964|s__GGB4964_SGB6927	5.93e-05	4.53e-05	0.0003644	0	0	0	0.00578	0.00473	0.0048912
k__Bacteria|p__Bacteroidetes|c__Bacteroidia|o__Bacteroidales|f__Prevotellaceae|g__Prevotella|s__Prevotella_sp_A2879	5.8e-05	4.25e-05	7.5e-05	0	0	0	0.0095278	0.0075118	0.0062517
k__Bacteria|p__Bacteroidetes|c__Bacteroidia|o__Bacteroidales|f__Prevotellaceae|g__Prevotella|s__Prevotella_nanceiensis	5.37e-05	4.24e-05	5.29e-05	0	0	0	0.0023561	0.0022653	0.002339
k__Bacteria|p__Bacteroidetes|c__Bacteroidia|o__Bacteroidales|f__Prevotellaceae|g__Prevotella|s__Prevotella_sp_HJM029	5.27e-05	4.02e-05	4.71e-05	0	0	0	0.0042606	0.0041828	0.0039615
k__Bacteria|p__Firmicutes|c__Clostridia|o__Clostridiales|f__Clostridiales_Family_XIII_Incertae_Sedis|g__Clostridiales_Family_XIII_Incertae_Sedis_unclassified|s__Eubacterium_sulci	5.2e-05	3.27e-05	2.89e-05	0	0	0	0.0066036	0.0061616	0.0054968
k__Bacteria|p__Candidatus_Saccharibacteria|c__Candidatus_Saccharibacteria_unclassified|o__Candidatus_Saccharibacteria_unclassified|f__Candidatus_Saccharibacteria_unclassified|g__Candidatus_Saccharibacteria_unclassified|s__TM7_phylum_sp_oral_taxon_351	4.7e-05	5.35e-05	4.2e-05	0	0	0	0.0016796	0.0015063	0.0015797
k__Bacteria|p__Proteobacteria|c__Gammaproteobacteria|o__Pasteurellales|f__Pasteurellaceae|g__Haemophilus|s__Haemophilus_pittmaniae	4.66e-05	3.67e-05	3.05e-05	0	0	0	0.0007297	0.000702	0.0007854
k__Bacteria|p__Actinobacteria|c__Actinobacteria|o__Actinomycetales|f__Actinomycetaceae|g__Actinomyces|s__Actinomyces_SGB17168	4.43e-05	3.06e-05	2.05e-05	0	0	0	0.0013873	0.001691	0.0012993
k__Bacteria|p__Firmicutes|c__Clostridia|o__Clostridiales|f__Peptostreptococcaceae|g__Peptostreptococcus|s__Peptostreptococcus_SGB749	4.31e-05	5.61e-05	5.3e-05	0	0	0	0.0044798	0.0056914	0.0054768
k__Bacteria|p__Bacteroidetes|c__Flavobacteriia|o__Flavobacteriales|f__Weeksellaceae|g__GGB1843|s__GGB1843_SGB2524	3.89e-05	3.83e-05	3.76e-05	0	0	2e-06	0.000862	0.0008568	0.0008209
k__Bacteria|p__Proteobacteria|c__Betaproteobacteria|o__Burkholderiales|f__Burkholderiaceae|g__Lautropia|s__Lautropia_mirabilis	3.78e-05	3.38e-05	4.02e-05	0	0	0	0.0033409	0.0031767	0.0043053
k__Bacteria|p__Candidatus_Absconditabacteria|c__Candidatus_Absconditabacteria_unclassified|o__Candidatus_Absconditabacteria_unclassified|f__Candidatus_Absconditabacteria_unclassified|g__Candidatus_Absconditabacteria_unclassified|s__candidate_division_SR1_bacterium_MGEHA	3.03e-05	7.7e-06	6.2e-06	0	0	0	0.0018733	0.0014783	0.0020532
k__Bacteria|p__Bacteroidetes|c__Bacteroidia|o__Bacteroidales|f__Prevotellaceae|g__Prevotellaceae_unclassified|s__Prevotellaceae_bacterium_Marseille_P2826	2.88e-05	3.29e-05	3.81e-05	0	0	0	0.0029942	0.002632	0.0030555
k__Bacteria|p__Candidatus_Saccharibacteria|c__Candidatus_Nanosyncoccalia|o__Candidatus_Nanogingivales|f__Candidatus_Nanogingivalaceae|g__GGB12785|s__GGB12785_SGB19823	2.64e-05	3e-05	2.12e-05	0	0	0	0.0004525	0.0003754	0.000443
k__Bacteria|p__Bacteroidetes|c__Bacteroidia|o__Bacteroidales|f__Bacteroidaceae|g__Bacteroidaceae_unclassified|s__Bacteroidaceae_bacterium	2.56e-05	7.3e-06	4.4e-06	0	0	0	0.0020466	0.0017358	0.00216
k__Bacteria|p__Firmicutes|c__Clostridia|o__Clostridiales|f__Lachnospiraceae|g__Oribacterium|s__Oribacterium_sinus	2.55e-05	2.94e-05	2.49e-05	0	0	0	0.0031681	0.0038329	0.0041567
k__Bacteria|p__Bacteroidetes|c__Bacteroidia|o__Bacteroidales|f__Bacteroidaceae|g__Bacteroidaceae_unclassified|s__Bacteroidaceae_unclassified_SGB1468	2.26e-05	1.36e-05	1.67e-05	0	0	0	0.0025851	0.0019729	0.00263
k__Bacteria|p__Bacteroidetes|c__Bacteroidia|o__Bacteroidales|f__Prevotellaceae|g__Prevotella|s__Prevotella_scopos	2.17e-05	2.64e-05	2.43e-05	0	0	0	0.0024591	0.0023323	0.002612
k__Bacteria|p__Actinobacteria|c__Actinobacteria|o__Bifidobacteriales|f__Bifidobacteriaceae|g__Scardovia|s__Scardovia_wiggsiae	2.07e-05	1.27e-05	1.42e-05	0	0	0	0.0013251	0.001322	0.0015747
k__Bacteria|p__Candidatus_Saccharibacteria|c__Candidatus_Nanosyncoccalia|o__Candidatus_Nanogingivales|f__Candidatus_Nanogingivalaceae|g__GGB12785|s__GGB12785_SGB19827	1.66e-05	1.21e-05	1.45e-05	0	0	0	0.0005528	0.0005427	0.0005296
k__Bacteria|p__Firmicutes|c__Bacilli|o__Lactobacillales|f__Streptococcaceae|g__Streptococcus|s__Streptococcus_agalactiae	1.53e-05	1.9e-06	1.98e-05	0	0	0	0	0	0
k__Bacteria|p__Actinobacteria|c__Actinobacteria|o__Corynebacteriales|f__Corynebacteriaceae|g__Corynebacterium|s__Corynebacterium_durum	1.47e-05	2.38e-05	1e-06	0	0	0	0.0017388	0.0021325	0.0020887
k__Bacteria|p__Candidatus_Saccharibacteria|c__Candidatus_Saccharibacteria_unclassified|o__Candidatus_Saccharibacteria_unclassified|f__Candidatus_Saccharibacteria_unclassified|g__Candidatus_Saccharibacteria_unclassified|s__TM7_phylum_sp_oral_taxon_348	1.42e-05	1.48e-05	8.1e-06	0	0	0	0.0015267	0.0014005	0.0016243
k__Bacteria|p__Bacteroidetes|c__Bacteroidia|o__Bacteroidales|f__Prevotellaceae|g__Prevotella|s__Prevotella_oris	1.41e-05	8.8e-06	8.3e-06	0	0	0	0.0018325	0.0016001	0.0019863
k__Bacteria|p__Bacteroidetes|c__Bacteroidia|o__Bacteroidales|f__Prevotellaceae|g__Alloprevotella|s__Alloprevotella_tannerae	1.4e-05	1.67e-05	1.21e-05	0	0	0	0.0018651	0.0015653	0.0021131
k__Bacteria|p__Proteobacteria|c__Betaproteobacteria|o__Neisseriales|f__Neisseriaceae|g__Neisseria|s__Neisseria_sp_oral_taxon_014	1.34e-05	6.2e-06	4.6e-06	0	0	0	0.0008626	0.0006997	0.0010358
k__Bacteria|p__Bacteroidetes|c__Bacteroidia|o__Bacteroidales|f__Porphyromonadaceae|g__Porphyromonas|s__Porphyromonas_sp_oral_taxon_278	1.31e-05	1.15e-05	5.2e-06	0	0	0	0.0007265	0.0007696	0.0008419
k__Bacteria|p__Bacteroidetes|c__Bacteroidia|o__Bacteroidales|f__Prevotellaceae|g__Prevotella|s__Prevotella_aurantiaca	1.26e-05	1.35e-05	0	0	0	0	0.0019128	0.0018771	0.0021872
k__Bacteria|p__Firmicutes|c__Bacilli|o__Lactobacillales|f__Streptococcaceae|g__Streptococcus|s__Streptococcus_massiliensis	1.22e-05	1.45e-05	8.5e-06	0	0	0	3.2e-05	5.21e-05	2.79e-05
k__Bacteria|p__Bacteroidetes|c__Flavobacteriia|o__Flavobacteriales|f__Flavobacteriaceae|g__Capnocytophaga|s__Capnocytophaga_leadbetteri	1.11e-05	1.17e-05	1.07e-05	0	0	0	0.0014677	0.0014449	0.0014692
k__Bacteria|p__Firmicutes|c__Clostridia|o__Clostridiales|f__Lachnospiraceae|g__Lachnoanaerobaculum|s__Lachnoanaerobaculum_orale	1.11e-05	3.09e-05	1.49e-05	0	0	0	0.0038471	0.0033801	0.0027616
k__Bacteria|p__Bacteroidetes|c__Bacteroidia|o__Bacteroidales|f__Porphyromonadaceae|g__GGB1472|s__GGB1472_SGB2037	1.09e-05	0	0	0	0	0	0.000593	0.0006486	0.0006756
k__Bacteria|p__Fusobacteria|c__Fusobacteriia|o__Fusobacteriales|f__Leptotrichiaceae|g__Leptotrichia|s__Leptotrichia_wadei	1.01e-05	1.64e-05	0	0	0	0	0.0067581	0.0067005	0.003699
k__Bacteria|p__Firmicutes|c__Negativicutes|o__Veillonellales|f__Veillonellaceae|g__Veillonella|s__Veillonella_tobetsuensis	1e-05	1.49e-05	2.13e-05	0	0	0	0.001636	0.0015423	0.0017818
k__Bacteria|p__Bacteroidetes|c__Bacteroidia|o__Bacteroidales|f__Prevotellaceae|g__Prevotella|s__Prevotella_denticola	8.5e-06	0	0	0	0	0	0.0014127	0.0013141	0.001662
k__Bacteria|p__Candidatus_Saccharibacteria|c__Candidatus_Saccharibacteria_unclassified|o__Candidatus_Saccharibacteria_unclassified|f__Candidatus_Saccharibacteria_unclassified|g__GGB12763|s__GGB12763_SGB19797	7.6e-06	6.2e-06	0	0	0	0	0.0004591	0.0004217	0.0005404
k__Bacteria|p__Firmicutes|c__Negativicutes|o__Selenomonadales|f__Selenomonadaceae|g__Selenomonas|s__Selenomonas_sputigena	7.2e-06	0	0	0	0	0	0.0011336	0.0012572	0.0013226
k__Bacteria|p__Proteobacteria|c__Gammaproteobacteria|o__Pasteurellales|f__Pasteurellaceae|g__Aggregatibacter|s__Aggregatibacter_segnis	7e-06	3.4e-06	0	0	0	0	0.0007856	0.0006877	0.0009843
k__Bacteria|p__Firmicutes|c__Clostridia|o__Clostridiales|f__Clostridiales_Family_XIII_Incertae_Sedis|g__Clostridiales_Family_XIII_Incertae_Sedis_unclassified|s__Eubacterium_brachy	6.8e-06	2.2e-06	0	0	0	0	0.0007845	0.001112	0.0012211
k__Bacteria|p__Bacteroidetes|c__Bacteroidia|o__Bacteroidales|f__Prevotellaceae|g__Alloprevotella|s__Alloprevotella_rava	5.9e-06	4.7e-06	3.2e-06	0	0	0	0.0014286	0.000903	0.0010282
k__Bacteria|p__Candidatus_Saccharibacteria|c__Candidatus_Saccharimonia|o__Candidatus_Saccharimonales|f__Candidatus_Sacchiramonaceaea|g__Candidatus_Nanosynsacchari|s__Candidatus_Nanosynsacchari_sp_TM7_ANC_38_39_G1_1	4.4e-06	0	0	0	0	0	0.0003979	0.0003586	0.0005477
k__Bacteria|p__Firmicutes|c__Bacilli|o__Lactobacillales|f__Lactobacillaceae|g__Limosilactobacillus|s__Lactobacillus_gastricus	4.4e-06	0	2e-07	0	0	0	0	0	0
k__Bacteria|p__Bacteroidetes|c__CFGB570|o__OFGB570|f__FGB570|g__GGB1202|s__GGB1202_SGB1567	4.3e-06	2.1e-06	5e-06	0	0	0	0.0019961	0.0019054	0.0018047
k__Bacteria|p__Proteobacteria|c__Gammaproteobacteria|o__Pasteurellales|f__Pasteurellaceae|g__Aggregatibacter|s__Aggregatibacter_sp_oral_taxon_458	3.7e-06	0	0	0	0	0	0.0010798	0.0010633	0.0012853
k__Bacteria|p__Bacteroidetes|c__Bacteroidia|o__Bacteroidales|f__Porphyromonadaceae|g__Porphyromonas|s__Porphyromonas_catoniae	3.1e-06	7.8e-06	0	0	0	0	0.0004076	0.000452	0.0005168
k__Bacteria|p__Firmicutes|c__Clostridia|o__Clostridiales|f__Lachnospiraceae|g__GGB3394|s__GGB3394_SGB4498	2.9e-06	0	0	0	0	0	0.002124	0.0017147	0.0019012
k__Bacteria|p__Actinobacteria|c__Actinobacteria|o__Corynebacteriales|f__Corynebacteriaceae|g__Corynebacterium|s__Corynebacterium_matruchotii	2.2e-06	5e-07	0	0	0	0	0.0011204	0.0011882	0.0011865
k__Bacteria|p__Actinobacteria|c__Actinobacteria|o__Actinomycetales|f__Actinomycetaceae|g__Actinomyces|s__Actinomyces_naeslundii	2.1e-06	4.8e-06	5.4e-06	0	0	0	0.0007417	0.0006606	0.0007834
k__Bacteria|p__Firmicutes|c__Clostridia|o__Clostridiales|f__Lachnospiraceae|g__Stomatobaculum|s__Stomatobaculum_SGB5266	1.8e-06	0	0	0	0	0	0.0006145	0.0010713	0.0011728
k__Bacteria|p__Firmicutes|c__Clostridia|o__Clostridiales|f__Lachnospiraceae|g__Stomatobaculum|s__Stomatobaculum_longum	1.8e-06	5e-07	0	0	0	0	0.0009826	0.0014566	0.0010314
k__Bacteria|p__Bacteroidetes|c__Bacteroidia|o__Bacteroidales|f__Porphyromonadaceae|g__Porphyromonas|s__Porphyromonas_endodontalis	1.3e-06	0	0	0	0	0	0.0017696	0.0014897	0.0019915
k__Bacteria|p__Bacteroidetes|c__Bacteroidia|o__Bacteroidales|f__Prevotellaceae|g__Prevotella|s__Prevotella_shahii	6e-07	6.2e-06	0	0	0	0	0.000768	0.0007514	0.0007962
k__Bacteria|p__Firmicutes|c__Clostridia|o__Clostridiales|f__Lachnospiraceae|g__GGB3887|s__GGB3887_SGB5270	3e-07	0	0	0	0	0	0.0010564	0.0012392	0.0013037
k__Bacteria|p__Bacteroidetes|c__Bacteroidia|o__Bacteroidales|f__Prevotellaceae|g__Prevotella|s__Prevotella_nigrescens	0	1.18e-05	0	0	0	0	0.0020183	0.0016666	0.0021347
k__Bacteria|p__Firmicutes|c__CFGB1762|o__OFGB1762|f__FGB1762|g__GGB4533|s__GGB4533_SGB6246	0	6.6e-06	4.9e-06	0	0	0	0.0019414	0.0017678	0.0010565
k__Bacteria|p__Firmicutes|c__Clostridia|o__Clostridiales|f__Lachnospiraceae|g__Oribacterium|s__Oribacterium_SGB5283	0	1.2e-06	0	0	0	0	0.0010881	0.0015878	0.0016788
k__Bacteria|p__Bacteroidetes|c__Flavobacteriia|o__Flavobacteriales|f__Flavobacteriaceae|g__Capnocytophaga|s__Capnocytophaga_sputigena	0	0	6.2e-06	0	0	0	0.0008252	0.0006373	0.0009826
k__Bacteria|p__Fusobacteria|c__Fusobacteriia|o__Fusobacteriales|f__Fusobacteriaceae|g__Fusobacterium|s__Fusobacterium_pseudoperiodonticum	0	0	0	0	0	0	0.0014544	0.0013125	0.0010665
k__Bacteria|p__Bacteroidetes|c__Bacteroidia|o__Bacteroidales|f__Prevotellaceae|g__Alloprevotella|s__Prevotella_sp_oral_taxon_473	0	0	0	0	0	0	0.0011411	0.0009636	0.0013619
k__Bacteria|p__Bacteroidetes|c__Bacteroidia|o__Bacteroidales|f__Porphyromonadaceae|g__Porphyromonas|s__Porphyromonas_gingivalis	0	0	0	0	0	0	0.0010065	0.0009329	0.0012581
k__Bacteria|p__Firmicutes|c__CFGB1764|o__OFGB1764|f__FGB1764|g__GGB4538|s__GGB4538_SGB6256	0	0	0	0	0	0	0.0009527	0.0008923	0.0003902
k__Bacteria|p__Bacteroidetes|c__Bacteroidia|o__Bacteroidales|f__Prevotellaceae|g__Alloprevotella|s__Alloprevotella_SGB1466	0	0	0	0	0	0	0.0007996	0.0004051	0.0008314
k__Bacteria|p__Bacteroidetes|c__Flavobacteriia|o__Flavobacteriales|f__Flavobacteriaceae|g__Capnocytophaga|s__Capnocytophaga_gingivalis	0	0	0	0	0	0	0.0007681	0.0007751	0.0007951
k__Bacteria|p__Bacteroidetes|c__Bacteroidia|o__Bacteroidales|f__Prevotellaceae|g__Prevotella|s__Prevotella_intermedia	0	0	0	0	0	0	0.0007332	0.0008772	0.0011039
k__Bacteria|p__Firmicutes|c__Clostridia|o__Clostridiales|f__Lachnospiraceae|g__Oribacterium|s__Oribacterium_parvum	0	0	0	0	0	0	0.0007316	0.0010722	0.0008592
k__Bacteria|p__Bacteroidetes|c__Flavobacteriia|o__Flavobacteriales|f__Flavobacteriaceae|g__Capnocytophaga|s__Capnocytophaga_SGB2480	0	0	0	0	0	0	0.0006984	0.0005467	0.0006877
k__Bacteria|p__Bacteroidetes|c__Flavobacteriia|o__Flavobacteriales|f__Flavobacteriaceae|g__Capnocytophaga|s__Capnocytophaga_granulosa	0	0	0	0	0	0	0.0005632	0.0010768	0.0006486
k__Bacteria|p__Firmicutes|c__Negativicutes|o__Selenomonadales|f__Selenomonadaceae|g__Selenomonas|s__Selenomonas_massiliensis	0	0	0	0	0	0	0.000547	0.0006074	0.000545
k__Bacteria|p__Bacteroidetes|c__Bacteroidia|o__Bacteroidales|f__Tannerellaceae|g__Tannerella|s__Tannerella_sp_oral_taxon_HOT_286	0	0	0	0	0	0	0.000539	0.0006135	0.0006384
k__Bacteria|p__Candidatus_Saccharibacteria|c__CFGB4356|o__OFGB4356|f__FGB4356|g__GGB12790|s__GGB12790_SGB19844	0	0	0	0	0	0	0.0005278	0.0004788	0.0007939
k__Bacteria|p__Firmicutes|c__Clostridia|o__Clostridiales|f__Lachnospiraceae|g__GGB3394|s__GGB3394_SGB4501	0	0	0	0	0	0	0.0004889	0.0003423	0.0002412
k__Bacteria|p__Bacteroidetes|c__Flavobacteriia|o__Flavobacteriales|f__Flavobacteriaceae|g__Capnocytophaga|s__Capnocytophaga_sp_oral_taxon_332	0	0	0	0	0	0	0.0004725	0.0004227	0.0004908
k__Bacteria|p__Firmicutes|c__Clostridia|o__Clostridiales|f__Lachnospiraceae|g__Oribacterium|s__Oribacterium_asaccharolyticum	0	0	0	0	0	0	0.0004444	0.0006301	0.0006027
k__Bacteria|p__Firmicutes|c__Clostridia|o__Clostridiales|f__Lachnospiraceae|g__Lachnoanaerobaculum|s__Lachnoanaerobaculum_sp_ICM7	0	0	0	0	0	0	0.0004419	0.0004066	0.0003556
k__Bacteria|p__Proteobacteria|c__Betaproteobacteria|o__Burkholderiales|f__Burkholderiaceae|g__Lautropia|s__Lautropia_dentalis	0	0	0	0	0	0	0.0004372	0.0004073	0.0006018
k__Bacteria|p__Candidatus_Absconditabacteria|c__Candidatus_Absconditabacteria_unclassified|o__Candidatus_Absconditabacteria_unclassified|f__Candidatus_Absconditabacteria_unclassified|g__Candidatus_Absconditabacteria_unclassified|s__Candidatus_Absconditabacteria_unclassified_SGB6894	0	0	0	0	0	0	0.0004354	0.0004596	0.0004226
k__Bacteria|p__Proteobacteria|c__CFGB4196|o__OFGB4196|f__FGB4196|g__GGB12441|s__GGB12441_SGB19290	0	0	0	0	0	0	0.0004227	0.0003803	0.0004539
k__Bacteria|p__Fusobacteria|c__Fusobacteriia|o__Fusobacteriales|f__Fusobacteriaceae|g__Fusobacterium|s__Fusobacterium_nucleatum	0	0	0	0	0	0	0.0004134	0.0003332	0.0003254
k__Bacteria|p__Proteobacteria|c__Gammaproteobacteria|o__Pasteurellales|f__Pasteurellaceae|g__Haemophilus|s__Haemophilus_influenzae	0	0	0	0	0	0	0.0004126	0.000399	0.0005596
k__Bacteria|p__Fusobacteria|c__Fusobacteriia|o__Fusobacteriales|f__Leptotrichiaceae|g__Leptotrichia|s__Leptotrichia_sp_oral_taxon_498	0	0	0	0	0	0	0.0003869	0.0003066	0.0001709
k__Bacteria|p__Bacteroidetes|c__CFGB524|o__OFGB524|f__FGB524|g__GGB1088|s__GGB1088_SGB1395	0	0	0	0	0	0	0.0003864	0.0003182	0.0004771
k__Bacteria|p__Bacteroidetes|c__CFGB570|o__OFGB570|f__FGB570|g__GGB1203|s__GGB1203_SGB1568	0	0	0	0	0	0	0.0003863	0.0004125	0.0004776
k__Bacteria|p__Firmicutes|c__Clostridia|o__Clostridiales|f__Peptostreptococcaceae|g__Peptostreptococcus|s__Peptostreptococcus_stomatis	0	0	0	0	0	0	0.0003816	0.0004657	0.0004356
k__Bacteria|p__Proteobacteria|c__Gammaproteobacteria|o__Cardiobacteriales|f__Cardiobacteriaceae|g__Cardiobacterium|s__Cardiobacterium_hominis	0	0	0	0	0	0	0.0003795	0.0003685	0.0004855
k__Bacteria|p__Bacteroidetes|c__Bacteroidia|o__Bacteroidales|f__Prevotellaceae|g__Prevotella|s__Prevotella_pleuritidis	0	0	0	0	0	0	0.0003673	0.0003585	0.0004748
k__Bacteria|p__Proteobacteria|c__Gammaproteobacteria|o__Pasteurellales|f__Pasteurellaceae|g__GGB6814|s__GGB6814_SGB9728	0	0	0	0	0	0	0.0003505	0.0003179	0.0003203
k__Bacteria|p__Bacteroidetes|c__Flavobacteriia|o__Flavobacteriales|f__Flavobacteriaceae|g__GGB1833|s__GGB1833_SGB2477	0	0	0	0	0	0	0.0003484	0.0003587	0.000433
k__Bacteria|p__Candidatus_Gracilibacteria|c__Candidatus_Gracilibacteria_unclassified|o__Candidatus_Gracilibacteria_unclassified|f__Candidatus_Gracilibacteria_unclassified|g__Candidatus_Gracilibacteria_unclassified|s__Candidatus_Gracilibacteria_bacterium_GN02_873	0	0	0	0	0	0	0.0003356	0.0003073	0.0003143
k__Bacteria|p__Candidatus_Absconditabacteria|c__Candidatus_Absconditabacteria_unclassified|o__Candidatus_Absconditabacteria_unclassified|f__Candidatus_Absconditabacteria_unclassified|g__GGB4936|s__GGB4936_SGB6889	0	0	0	0	0	0	0.000331	0.0003072	0.0003778
k__Bacteria|p__Proteobacteria|c__Epsilonproteobacteria|o__Campylobacterales|f__Campylobacteraceae|g__Campylobacter|s__Campylobacter_showae	0	0	0	0	0	0	0.0003211	0.000232	0.0003823
k__Bacteria|p__Actinobacteria|c__Coriobacteriia|o__Coriobacteriales|f__Atopobiaceae|g__Lancefieldella|s__Lancefieldella_rimae	0	0	0	0	0	0	0.0003191	0.00029	0.0002969
k__Bacteria|p__Actinobacteria|c__Actinobacteria|o__Actinomycetales|f__Actinomycetaceae|g__Actinomyces|s__Actinomyces_massiliensis	0	0	0	0	0	0	0.0003181	0.0003766	0.0002524
k__Bacteria|p__Bacteroidetes|c__Flavobacteriia|o__Flavobacteriales|f__Flavobacteriaceae|g__Capnocytophaga|s__Capnocytophaga_sp_oral_taxon_863	0	0	0	0	0	0	0.0003152	0.0003129	0.0003099
k__Bacteria|p__Candidatus_Saccharibacteria|c__Candidatus_Saccharibacteria_unclassified|o__Candidatus_Saccharibacteria_unclassified|f__Candidatus_Saccharibacteria_unclassified|g__GGB12762|s__GGB12762_SGB19792	0	0	0	0	0	0	0.0002882	0.0001984	0.0002587
k__Bacteria|p__Bacteroidetes|c__CFGB497|o__OFGB497|f__FGB497|g__GGB1026|s__GGB1026_SGB1321	0	0	0	0	0	0	0.0002736	0.0002295	0.0002703
k__Bacteria|p__Actinobacteria|c__Actinobacteria|o__Actinomycetales|f__Actinomycetaceae|g__Actinobaculum|s__Actinobaculum_sp_oral_taxon_183	0	0	0	0	0	0	0.0002574	0.0002445	0.0002491
k__Bacteria|p__Bacteroidetes|c__Flavobacteriia|o__Flavobacteriales|f__Flavobacteriaceae|g__Capnocytophaga|s__Capnocytophaga_ochracea	0	0	0	0	0	0	0.0002384	0.0002332	0.0002868
k__Bacteria|p__Firmicutes|c__Negativicutes|o__Veillonellales|f__Veillonellaceae|g__Dialister|s__Dialister_invisus	0	0	0	0	0	0	0.0002241	0.0002623	0.0003057
k__Bacteria|p__Bacteroidetes|c__Bacteroidia|o__Bacteroidales|f__Prevotellaceae|g__Prevotella|s__Prevotella_conceptionensis	0	0	0	0	0	0	0.0002173	0.0002351	0.0002976
k__Bacteria|p__Bacteroidetes|c__Flavobacteriia|o__Flavobacteriales|f__Weeksellaceae|g__GGB1844|s__GGB1844_SGB2532	0	0	0	0	0	0	0.0002117	0.000221	0.0002121
k__Bacteria|p__Bacteroidetes|c__Bacteroidia|o__Bacteroidales|f__Prevotellaceae|g__Prevotella|s__Prevotella_loescheii	0	0	0	0	0	0	0.0002095	0.0002151	0.0002331
k__Bacteria|p__Firmicutes|c__Negativicutes|o__Selenomonadales|f__Selenomonadaceae|g__Selenomonas|s__Selenomonas_noxia	0	0	0	0	0	0	0.0002095	0.0002543	0.0002666
k__Bacteria|p__Bacteroidetes|c__Bacteroidetes_unclassified|o__Bacteroidetes_unclassified|f__Bacteroidetes_unclassified|g__Bacteroidetes_unclassified|s__Bacteroidetes_oral_taxon_274	0	0	0	0	0	0	0.0002065	0.0002548	0.0002775
k__Bacteria|p__Candidatus_Saccharibacteria|c__Candidatus_Saccharibacteria_unclassified|o__Candidatus_Saccharibacteria_unclassified|f__Candidatus_Saccharibacteria_unclassified|g__GGB12796|s__GGB12796_SGB19893	0	0	0	0	0	0	0.000202	0.0002141	0.0002421
k__Bacteria|p__Firmicutes|c__CFGB1394|o__OFGB1394|f__FGB1394|g__GGB3385|s__GGB3385_SGB4471	0	0	0	0	0	0	0.0002008	0.0002328	0.0002763
k__Bacteria|p__Bacteroidetes|c__Bacteroidia|o__Bacteroidales|f__Prevotellaceae|g__Prevotella|s__Prevotella_veroralis	0	0	0	0	0	0	0.0001947	0.0002126	0.0002328
k__Bacteria|p__Bacteroidetes|c__Flavobacteriia|o__Flavobacteriales|f__Weeksellaceae|g__Bergeyella|s__Bergeyella_cardium	0	0	0	0	0	0	0.0001821	0.0001912	0.0002113
k__Bacteria|p__Bacteroidetes|c__CFGB570|o__OFGB570|f__FGB570|g__GGB1201|s__GGB1201_SGB1566	0	0	0	0	0	0	0.0001815	0.000201	0.0002254
k__Bacteria|p__Proteobacteria|c__Epsilonproteobacteria|o__Campylobacterales|f__Campylobacteraceae|g__Campylobacter|s__Campylobacter_SGB19317	0	0	0	0	0	0	0.0001763	0.0001779	0.0002112
k__Bacteria|p__Candidatus_Saccharibacteria|c__Candidatus_Nanoperiomorbia|o__Candidatus_Nanoperiomorbales|f__Candidatus_Nanoperiomorbaceae|g__Candidatus_Nanoperiomorbus|s__Candidatus_Nanoperiomorbus_periodonticus	0	0	0	0	0	0	0.0001758	0.0002163	0.0002336
k__Bacteria|p__Bacteroidetes|c__Bacteroidia|o__Bacteroidales|f__Prevotellaceae|g__Prevotella|s__Prevotella_sp_F0091	0	0	0	0	0	0	0.0001678	0.0001827	0.0002079
k__Bacteria|p__Bacteroidetes|c__Bacteroidia|o__Bacteroidales|f__Prevotellaceae|g__Alloprevotella|s__Alloprevotella_sp_Lung230	0	0	0	0	0	0	0.0001633	0.0001211	0.0002298
k__Bacteria|p__Candidatus_Saccharibacteria|c__Candidatus_Nanosyncoccalia|o__Candidatus_Nanogingivales|f__Candidatus_Nanogingivalaceae|g__GGB12785|s__GGB12785_SGB19825	0	0	0	0	0	0	0.0001606	0.0001332	0.0001307
k__Bacteria|p__Proteobacteria|c__Betaproteobacteria|o__Neisseriales|f__Neisseriaceae|g__Kingella|s__Kingella_denitrificans	0	0	0	0	0	0	0.0001597	0.000181	0.0002155
k__Bacteria|p__Bacteroidetes|c__Bacteroidia|o__Bacteroidales|f__Prevotellaceae|g__Prevotella|s__Prevotella_oulorum	0	0	0	0	0	0	0.0001592	0.0001905	0.0002308
k__Bacteria|p__Proteobacteria|c__Betaproteobacteria|o__Neisseriales|f__Neisseriaceae|g__Eikenella|s__Eikenella_corrodens	0	0	0	0	0	0	0.0001591	0.0002021	0.000191
k__Bacteria|p__Candidatus_Absconditabacteria|c__Candidatus_Absconditabacteria_unclassified|o__Candidatus_Absconditabacteria_unclassified|f__Candidatus_Absconditabacteria_unclassified|g__Candidatus_Absconditabacteria_unclassified|s__SR1_bacterium_human_oral_taxon_HOT_345	0	0	0	0	0	0	0.0001587	0.0001776	0.000179
k__Bacteria|p__Firmicutes|c__Erysipelotrichia|o__Erysipelotrichales|f__Erysipelotrichaceae|g__Bulleidia|s__Bulleidia_extructa	0	0	0	0	0	0	0.0001542	0.0001717	0.0001917
k__Bacteria|p__Firmicutes|c__Negativicutes|o__Veillonellales|f__Veillonellaceae|g__Veillonellaceae_unclassified|s__Veillonellaceae_bacterium	0	0	0	0	0	0	0.0001511	7.19e-05	5.84e-05
k__Bacteria|p__Proteobacteria|c__CFGB4196|o__OFGB4196|f__FGB4196|g__GGB12440|s__GGB12440_SGB19288	0	0	0	0	0	0	0.0001497	0.0001547	0.0002061
k__Bacteria|p__Fusobacteria|c__Fusobacteriia|o__Fusobacteriales|f__Leptotrichiaceae|g__Leptotrichia|s__Leptotrichia_sp_oral_taxon_215	0	0	0	0	0	0	0.0001417	0.0003058	0.0001597
k__Bacteria|p__Proteobacteria|c__Betaproteobacteria|o__Neisseriales|f__Neisseriaceae|g__Neisseria|s__Neisseria_cinerea	0	0	0	0	0	0	0.0001414	8.9e-05	0.0002316
k__Bacteria|p__Proteobacteria|c__Epsilonproteobacteria|o__Campylobacterales|f__Campylobacteraceae|g__Campylobacter|s__Campylobacter_SGB19337	0	0	0	0	0	0	0.0001396	0.0001235	0.0001679
k__Bacteria|p__Actinobacteria|c__Actinobacteria|o__Propionibacteriales|f__Propionibacteriaceae|g__GGB10022|s__GGB10022_SGB15896	0	0	0	0	0	0	0.000134	0.0001458	0.0001648
k__Bacteria|p__Firmicutes|c__Tissierellia|o__Tissierellales|f__Peptoniphilaceae|g__Parvimonas|s__Parvimonas_micra	0	0	0	0	0	0	0.0001302	0.0001377	9.59e-05
k__Bacteria|p__Spirochaetes|c__Spirochaetia|o__Spirochaetales|f__Spirochaetaceae|g__Treponema|s__Treponema_sp_OMZ_804	0	0	0	0	0	0	0.0001268	8.01e-05	0.0001253
k__Bacteria|p__Firmicutes|c__CFGB1764|o__OFGB1764|f__FGB1764|g__GGB4538|s__GGB4538_SGB6253	0	0	0	0	0	0	0.0001238	8.42e-05	3.45e-05
k__Bacteria|p__Bacteroidetes|c__Bacteroidia|o__Bacteroidales|f__Prevotellaceae|g__Prevotella|s__Prevotella_micans	0	0	0	0	0	0	0.0001219	0.0001138	0.0001203
k__Bacteria|p__Firmicutes|c__Tissierellia|o__Tissierellales|f__Peptoniphilaceae|g__Parvimonas|s__Parvimonas_SGB6649	0	0	0	0	0	0	0.0001204	0.0001495	9.29e-05
k__Bacteria|p__Firmicutes|c__Negativicutes|o__Veillonellales|f__Veillonellaceae|g__Dialister|s__Dialister_pneumosintes	0	0	0	0	0	0	0.0001202	8.05e-05	0.0001249
k__Bacteria|p__Proteobacteria|c__Gammaproteobacteria|o__Pasteurellales|f__Pasteurellaceae|g__Haemophilus|s__Haemophilus_parahaemolyticus	0	0	0	0	0	0	0.0001194	0.0001066	8.87e-05
k__Bacteria|p__Actinobacteria|c__Actinobacteria|o__Propionibacteriales|f__Propionibacteriaceae|g__Propionibacterium|s__Propionibacterium_acidifaciens	0	0	0	0	0	0	0.0001188	0.0002599	0.0002554
k__Bacteria|p__Bacteroidetes|c__Bacteroidia|o__Bacteroidales|f__Porphyromonadaceae|g__Porphyromonas|s__Porphyromonas_SGB2042	0	0	0	0	0	0	0.0001187	9.63e-05	0.0001405
k__Bacteria|p__Firmicutes|c__Clostridia|o__Clostridiales|f__Peptostreptococcaceae|g__Filifactor|s__Filifactor_alocis	0	0	0	0	0	0	0.0001168	0.0001451	0.0001651
k__Bacteria|p__Proteobacteria|c__Gammaproteobacteria|o__Pasteurellales|f__Pasteurellaceae|g__Aggregatibacter|s__Aggregatibacter_aphrophilus	0	0	0	0	0	0	0.0001163	7.56e-05	0.0001441
k__Bacteria|p__Candidatus_Saccharibacteria|c__Candidatus_Saccharimonia|o__Candidatus_Nanosynbacterales|f__Candidatus_Nanosynbacteraceae|g__Candidatus_Nanosynbacter|s__Candidatus_Nanosynbacter_lyticus	0	0	0	0	0	0	0.0001115	0.0001087	9.53e-05
k__Bacteria|p__Actinobacteria|c__Actinobacteria|o__Actinomycetales|f__Actinomycetaceae|g__Pauljensenia|s__Pauljensenia_hongkongensis	0	0	0	0	0	0	0.0001111	0.000149	0.0001172
k__Bacteria|p__Bacteroidetes|c__Bacteroidia|o__Bacteroidales|f__Prevotellaceae|g__Prevotella|s__Prevotella_baroniae	0	0	0	0	0	0	0.0001103	9.8e-05	8.74e-05
k__Bacteria|p__Firmicutes|c__Clostridia|o__Clostridiales|f__Peptostreptococcaceae|g__GGB4786|s__GGB4786_SGB6625	0	0	0	0	0	0	0.000105	7.7e-05	7.1e-05
k__Bacteria|p__Firmicutes|c__Clostridia|o__Clostridiales|f__Clostridiales_Family_XIII_Incertae_Sedis|g__Clostridiales_Family_XIII_Incertae_Sedis_unclassified|s__Eubacterium_saphenum	0	0	0	0	0	0	0.0001042	0.0001996	0.0002731
k__Bacteria|p__Firmicutes|c__CFGB1230|o__OFGB1230|f__FGB1230|g__GGB3008|s__GGB3008_SGB3999	0	0	0	0	0	0	0.000103	7.96e-05	7.94e-05
k__Bacteria|p__Bacteroidetes|c__Bacteroidetes_unclassified|o__Bacteroidetes_unclassified|f__Bacteroidetes_unclassified|g__Bacteroidetes_unclassified|s__Bacteroidetes_unclassified_SGB1343	0	0	0	0	0	0	0.0001019	9.63e-05	0.0001045
k__Bacteria|p__Bacteroidetes|c__Flavobacteriia|o__Flavobacteriales|f__Flavobacteriaceae|g__Capnocytophaga|s__Capnocytophaga_SGB2499	0	0	0	0	0	0	0.0001013	0.0001024	0.0002822
k__Bacteria|p__Firmicutes|c__Negativicutes|o__Veillonellales|f__Veillonellaceae|g__Veillonella|s__Veillonella_sp_3627	0	0	0	0	0	0	9.74e-05	8.31e-05	6.93e-05
k__Bacteria|p__Proteobacteria|c__Betaproteobacteria|o__Neisseriales|f__Neisseriaceae|g__Kingella|s__Kingella_oralis	0	0	0	0	0	0	9.65e-05	7.9e-05	9.89e-05
k__Bacteria|p__Bacteroidetes|c__Bacteroidia|o__Bacteroidales|f__Tannerellaceae|g__Tannerella|s__Tannerella_forsythia	0	0	0	0	0	0	9.57e-05	8.01e-05	0.0001459
k__Bacteria|p__Actinobacteria|c__Actinobacteria|o__Propionibacteriales|f__Propionibacteriaceae|g__Arachnia|s__Arachnia_SGB15899	0	0	0	0	0	0	9.53e-05	0.0001771	0.0001452
k__Bacteria|p__Candidatus_Saccharibacteria|c__CFGB4356|o__OFGB4356|f__FGB4356|g__GGB12790|s__GGB12790_SGB19845	0	0	0	0	0	0	8.96e-05	7.82e-05	8.89e-05
k__Bacteria|p__Firmicutes|c__Clostridia|o__Clostridiales|f__Lachnospiraceae|g__Catonella|s__Catonella_morbi	0	0	0	0	0	0	8.87e-05	8.59e-05	6.76e-05
k__Bacteria|p__Bacteroidetes|c__Bacteroidia|o__Bacteroidales|f__Prevotellaceae|g__Prevotella|s__Prevotella_maculosa	0	0	0	0	0	0	8.41e-05	2.33e-05	4.5e-05
k__Bacteria|p__Spirochaetes|c__Spirochaetia|o__Spirochaetales|f__Spirochaetaceae|g__Treponema|s__Treponema_SGB3601	0	0	0	0	0	0	8.37e-05	6.52e-05	5.97e-05
k__Bacteria|p__Bacteroidetes|c__Flavobacteriia|o__Flavobacteriales|f__Flavobacteriaceae|g__GGB1832|s__GGB1832_SGB2476	0	0	0	0	0	0	8.03e-05	7.29e-05	8.09e-05
k__Bacteria|p__Bacteroidetes|c__CFGB651|o__OFGB651|f__FGB651|g__GGB1611|s__GGB1611_SGB2208	0	0	0	0	0	0	7.96e-05	5.14e-05	7.71e-05
k__Bacteria|p__Fusobacteria|c__Fusobacteriia|o__Fusobacteriales|f__Leptotrichiaceae|g__Leptotrichia|s__Leptotrichia_buccalis	0	0	0	0	0	0	7.94e-05	0.0001119	5.6e-05
k__Bacteria|p__Proteobacteria|c__Betaproteobacteria|o__Burkholderiales|f__Comamonadaceae|g__Ottowia|s__Ottowia_sp_Marseille_P4747	0	0	0	0	0	0	7.91e-05	8.46e-05	0.0001051
k__Bacteria|p__Firmicutes|c__Clostridia|o__Clostridiales|f__Clostridiales_Family_XIII_Incertae_Sedis|g__Clostridiales_Family_XIII_Incertae_Sedis_unclassified|s__Eubacterium_nodatum	0	0	0	0	0	0	7.89e-05	0.000186	0.0001701
k__Bacteria|p__Actinobacteria|c__Coriobacteriia|o__Coriobacteriales|f__Atopobiaceae|g__Olsenella|s__Olsenella_sp_oral_taxon_807	0	0	0	0	0	0	7.4e-05	0.0001027	9.11e-05
k__Bacteria|p__Firmicutes|c__CFGB1394|o__OFGB1394|f__FGB1394|g__GGB3385|s__GGB3385_SGB4472	0	0	0	0	0	0	7.37e-05	0.0001189	6.63e-05
k__Bacteria|p__Firmicutes|c__Clostridia|o__Clostridiales|f__Lachnospiraceae|g__Lachnoanaerobaculum|s__Lachnoanaerobaculum_saburreum	0	0	0	0	0	0	7.33e-05	5e-05	3.76e-05
k__Bacteria|p__Proteobacteria|c__Epsilonproteobacteria|o__Campylobacterales|f__Campylobacteraceae|g__Campylobacter|s__Campylobacter_SGB19314	0	0	0	0	0	0	7.28e-05	4.17e-05	8.42e-05
k__Bacteria|p__Actinobacteria|c__Actinobacteria|o__Actinomycetales|f__Actinomycetaceae|g__Peptidiphaga|s__Peptidiphaga_gingivicola	0	0	0	0	0	0	7.28e-05	8.45e-05	9.21e-05
k__Bacteria|p__Firmicutes|c__Negativicutes|o__Selenomonadales|f__Selenomonadaceae|g__Selenomonas|s__Selenomonas_artemidis	0	0	0	0	0	0	7.24e-05	8.44e-05	0.0001206
k__Bacteria|p__Bacteroidetes|c__Bacteroidia|o__Bacteroidales|f__Prevotellaceae|g__Prevotella|s__Prevotella_sp_oral_taxon_299	0	0	0	0	0	0	7.08e-05	8.31e-05	0.0001104
k__Bacteria|p__Firmicutes|c__Negativicutes|o__Selenomonadales|f__Selenomonadaceae|g__Selenomonas|s__Selenomonas_SGB5892	0	0	0	0	0	0	7.07e-05	0.0001104	0.0001286
k__Bacteria|p__Actinobacteria|c__Actinobacteria|o__Actinomycetales|f__Actinomycetaceae|g__Actinomyces|s__Actinomyces_johnsonii	0	0	0	0	0	0	6.89e-05	3.27e-05	7.11e-05
k__Bacteria|p__Candidatus_Saccharibacteria|c__Candidatus_Saccharibacteria_unclassified|o__Candidatus_Saccharibacteria_unclassified|f__Candidatus_Saccharibacteria_unclassified|g__Candidatus_Saccharibacteria_unclassified|s__Candidatus_Saccharibacteria_bacterium_oral_taxon_955	0	0	0	0	0	0	6.44e-05	4.77e-05	5.29e-05
k__Bacteria|p__Fusobacteria|c__Fusobacteriia|o__Fusobacteriales|f__Leptotrichiaceae|g__Leptotrichia|s__Leptotrichia_sp_oral_taxon_212	0	0	0	0	0	0	6.32e-05	7.11e-05	3.15e-05
k__Bacteria|p__Bacteroidetes|c__Bacteroidia|o__Bacteroidales|f__Prevotellaceae|g__GGB1138|s__GGB1138_SGB1455	0	0	0	0	0	0	6.02e-05	5.46e-05	9.4e-05
k__Bacteria|p__Fusobacteria|c__Fusobacteriia|o__Fusobacteriales|f__Leptotrichiaceae|g__GGB4395|s__GGB4395_SGB6050	0	0	0	0	0	0	5.97e-05	5.05e-05	3.25e-05
k__Bacteria|p__Candidatus_Saccharibacteria|c__Candidatus_Nanosyncoccalia|o__Candidatus_Nanogingivales|f__Candidatus_Nanogingivalaceae|g__Candidatus_Nanogingivalis|s__Candidatus_Nanogingivalis_gingivitcus	0	0	0	0	0	0	5.94e-05	3.79e-05	2.94e-05
k__Bacteria|p__Bacteroidetes|c__Bacteroidia|o__Bacteroidales|f__Prevotellaceae|g__Prevotella|s__Prevotella_marshii	0	0	0	0	0	0	5.83e-05	3.83e-05	5.44e-05
k__Bacteria|p__Bacteroidetes|c__Bacteroidia|o__Bacteroidales|f__Prevotellaceae|g__Alloprevotella|s__Alloprevotella_SGB1463	0	0	0	0	0	0	5.5e-05	4.81e-05	8.73e-05
k__Bacteria|p__Proteobacteria|c__Epsilonproteobacteria|o__Campylobacterales|f__Campylobacteraceae|g__Campylobacter|s__Campylobacter_rectus	0	0	0	0	0	0	5.5e-05	4.5e-05	0.0001025
k__Bacteria|p__Actinobacteria|c__Actinobacteria|o__Micrococcales|f__Kytococcaceae|g__Kytococcus|s__Kytococcus_sedentarius	0	0	0	0	0	0	5.49e-05	6.69e-05	6.36e-05
k__Bacteria|p__Candidatus_Saccharibacteria|c__CFGB4355|o__OFGB4355|f__FGB4355|g__GGB12788|s__GGB12788_SGB19831	0	0	0	0	0	0	5.44e-05	4.59e-05	5.76e-05
k__Bacteria|p__Firmicutes|c__Clostridia|o__Clostridiales|f__Peptostreptococcaceae|g__GGB4783|s__GGB4783_SGB6619	0	0	0	0	0	0	5.1e-05	0.0001077	7.94e-05
k__Bacteria|p__Firmicutes|c__Clostridia|o__Clostridiales|f__Clostridiales_Family_XIII_Incertae_Sedis|g__Clostridiales_Family_XIII_Incertae_Sedis_unclassified|s__Eubacterium_infirmum	0	0	0	0	0	0	4.43e-05	3.74e-05	1.19e-05
k__Bacteria|p__Firmicutes|c__Clostridia|o__Clostridiales|f__Clostridiales_Family_XIII_Incertae_Sedis|g__Mogibacterium|s__Mogibacterium_timidum	0	0	0	0	0	0	4.43e-05	0.0001056	9.86e-05
k__Bacteria|p__Spirochaetes|c__CFGB1017|o__OFGB1017|f__FGB1017|g__GGB2665|s__GGB2665_SGB3591	0	0	0	0	0	0	4.33e-05	2.81e-05	5.96e-05
k__Bacteria|p__Firmicutes|c__Clostridia|o__Clostridiales|f__Lachnospiraceae|g__Lachnospiraceae_unclassified|s__Lachnospiraceae_bacterium_oral_taxon_500	0	0	0	0	0	0	4.25e-05	3.06e-05	5.42e-05
k__Bacteria|p__Actinobacteria|c__Coriobacteriia|o__Eggerthellales|f__Eggerthellaceae|g__Slackia|s__Slackia_exigua	0	0	0	0	0	0	4.22e-05	0.000102	7.71e-05
k__Bacteria|p__Proteobacteria|c__Betaproteobacteria|o__Neisseriales|f__Neisseriaceae|g__GGB6675|s__GGB6675_SGB9425	0	0	0	0	0	0	3.81e-05	0	1.84e-05
k__Bacteria|p__Candidatus_Gracilibacteria|c__Candidatus_Gracilibacteria_unclassified|o__Candidatus_Gracilibacteria_unclassified|f__Candidatus_Gracilibacteria_unclassified|g__Candidatus_Gracilibacteria_unclassified|s__Candidatus_Gracilibacteria_bacterium_HOT_871	0	0	0	0	0	0	3.79e-05	0	0
k__Bacteria|p__Firmicutes|c__Negativicutes|o__Selenomonadales|f__Selenomonadaceae|g__Centipeda|s__Centipeda_periodontii	0	0	0	0	0	0	3.78e-05	3.01e-05	3.11e-05
k__Bacteria|p__Bacteroidetes|c__Bacteroidia|o__Bacteroidales|f__Prevotellaceae|g__GGB1188|s__GGB1188_SGB1538	0	0	0	0	0	0	3.65e-05	2.6e-05	4.43e-05
k__Bacteria|p__Bacteroidetes|c__Bacteroidia|o__Bacteroidales|f__Prevotellaceae|g__Prevotella|s__Prevotella_fusca	0	0	0	0	0	0	3.59e-05	7.3e-06	9e-06
k__Bacteria|p__Actinobacteria|c__Actinobacteria|o__Actinomycetales|f__Actinomycetaceae|g__Actinomyces|s__Actinomyces_dentalis	0	0	0	0	0	0	3.56e-05	3.75e-05	0
k__Bacteria|p__Proteobacteria|c__Betaproteobacteria|o__Neisseriales|f__Neisseriaceae|g__Neisseria|s__Neisseria_sp_KEM232	0	0	0	0	0	0	3.35e-05	2.65e-05	1.6e-05
k__Bacteria|p__Candidatus_Absconditabacteria|c__Candidatus_Absconditabacteria_unclassified|o__Candidatus_Absconditabacteria_unclassified|f__Candidatus_Absconditabacteria_unclassified|g__GGB4936|s__GGB4936_SGB6888	0	0	0	0	0	0	3.28e-05	0	2.3e-06
k__Bacteria|p__Bacteroidetes|c__Bacteroidia|o__Bacteroidales|f__Prevotellaceae|g__Prevotella|s__Prevotella_saccharolytica	0	0	0	0	0	0	3.16e-05	1.62e-05	4.13e-05
k__Bacteria|p__Spirochaetes|c__Spirochaetia|o__Spirochaetales|f__Spirochaetaceae|g__Treponema|s__Treponema_denticola	0	0	0	0	0	0	2.63e-05	1.13e-05	6.5e-06
k__Bacteria|p__Firmicutes|c__Negativicutes|o__Selenomonadales|f__Selenomonadaceae|g__Selenomonas|s__Selenomonas_sp_FOBRC6	0	0	0	0	0	0	2.62e-05	2.35e-05	3.79e-05
k__Bacteria|p__Fusobacteria|c__Fusobacteriia|o__Fusobacteriales|f__Leptotrichiaceae|g__Leptotrichia|s__Leptotrichia_hofstadii	0	0	0	0	0	0	2.61e-05	1.75e-05	9.61e-05
k__Bacteria|p__Proteobacteria|c__Epsilonproteobacteria|o__Campylobacterales|f__Campylobacteraceae|g__Campylobacter|s__Campylobacter_gracilis	0	0	0	0	0	0	2.6e-05	2.35e-05	4.13e-05
k__Bacteria|p__Actinobacteria|c__Actinobacteria|o__Actinomycetales|f__Actinomycetaceae|g__Actinomyces|s__Actinomyces_sp_oral_taxon_448	0	0	0	0	0	0	2.55e-05	8.48e-05	6.88e-05
k__Bacteria|p__Actinobacteria|c__Coriobacteriia|o__Eggerthellales|f__Eggerthellaceae|g__Cryptobacterium|s__Cryptobacterium_curtum	0	0	0	0	0	0	2.3e-05	2.7e-05	2.57e-05
k__Bacteria|p__Candidatus_Gracilibacteria|c__Candidatus_Gracilibacteria_unclassified|o__Candidatus_Gracilibacteria_unclassified|f__Candidatus_Gracilibacteria_unclassified|g__Candidatus_Gracilibacteria_unclassified|s__Candidatus_Gracilibacteria_bacterium_GN02_872	0	0	0	0	0	0	2.29e-05	0	0
k__Bacteria|p__Spirochaetes|c__Spirochaetia|o__Spirochaetales|f__Spirochaetaceae|g__GGB2672|s__GGB2672_SGB3600	0	0	0	0	0	0	2.18e-05	1.42e-05	1.77e-05
k__Bacteria|p__Firmicutes|c__Bacilli|o__Bacilli_unclassified|f__Bacilli_unclassified|g__GGB4721|s__GGB4721_SGB6537	0	0	0	0	0	0	1.93e-05	1.67e-05	0
k__Bacteria|p__Bacteroidetes|c__Bacteroidia|o__Bacteroidales|f__Prevotellaceae|g__Prevotella|s__Prevotella_buccae	0	0	0	0	0	0	1.86e-05	2.23e-05	2.07e-05
k__Bacteria|p__Spirochaetes|c__Spirochaetia|o__Spirochaetales|f__Spirochaetaceae|g__Treponema|s__Treponema_lecithinolyticum	0	0	0	0	0	0	1.84e-05	2.97e-05	2.44e-05
k__Bacteria|p__Candidatus_Saccharibacteria|c__CFGB4354|o__OFGB4354|f__FGB4354|g__GGB12787|s__GGB12787_SGB19830	0	0	0	0	0	0	1.76e-05	2.87e-05	3.01e-05
k__Bacteria|p__Fusobacteria|c__Fusobacteriia|o__Fusobacteriales|f__Leptotrichiaceae|g__Leptotrichia|s__Leptotrichia_massiliensis	0	0	0	0	0	0	1.61e-05	2.17e-05	0
k__Bacteria|p__Actinobacteria|c__Actinobacteria|o__Actinomycetales|f__Actinomycetaceae|g__Actinomyces|s__Actinomyces_gerencseriae	0	0	0	0	0	0	1.49e-05	5.42e-05	0
k__Bacteria|p__Firmicutes|c__Clostridia|o__Clostridiales|f__Peptostreptococcaceae|g__Peptoanaerobacter|s__Eubacterium_yurii	0	0	0	0	0	0	1.39e-05	2.15e-05	0
k__Bacteria|p__Firmicutes|c__Clostridia|o__Clostridiales|f__Lachnospiraceae|g__Shuttleworthia|s__Shuttleworthia_satelles	0	0	0	0	0	0	1.35e-05	3.9e-06	1.64e-05
k__Bacteria|p__Firmicutes|c__Negativicutes|o__Veillonellales|f__Veillonellaceae|g__Anaeroglobus|s__Anaeroglobus_geminatus	0	0	0	0	0	0	1.28e-05	1.88e-05	3.04e-05
k__Bacteria|p__Candidatus_Saccharibacteria|c__Candidatus_Nanosyncoccalia|o__Candidatus_Nanogingivales|f__Candidatus_Nanogingivalaceae|g__GGB12783|s__GGB12783_SGB19821	0	0	0	0	0	0	1.26e-05	1.3e-05	8.1e-06
k__Bacteria|p__Actinobacteria|c__Actinobacteria|o__Propionibacteriales|f__Propionibacteriaceae|g__Arachnia|s__Pseudopropionibacterium_propionicum	0	0	0	0	0	0	1.26e-05	2.4e-06	4.66e-05
k__Bacteria|p__Bacteroidetes|c__Bacteroidia|o__Bacteroidales|f__Prevotellaceae|g__Prevotella|s__Prevotella_koreensis	0	0	0	0	0	0	1.19e-05	0	6.2e-06
k__Bacteria|p__Bacteroidetes|c__CFGB496|o__OFGB496|f__FGB496|g__GGB1025|s__GGB1025_SGB1319	0	0	0	0	0	0	1.18e-05	0	6.2e-06
k__Bacteria|p__Bacteroidetes|c__Bacteroidia|o__Bacteroidales|f__Prevotellaceae|g__GGB1186|s__GGB1186_SGB1534	0	0	0	0	0	0	1.09e-05	1.02e-05	2.08e-05
k__Bacteria|p__Firmicutes|c__Negativicutes|o__Selenomonadales|f__Selenomonadaceae|g__Selenomonas|s__Selenomonas_sp_oral_taxon_126	0	0	0	0	0	0	7.4e-06	1e-06	0
k__Bacteria|p__Synergistetes|c__Synergistia|o__Synergistales|f__Synergistaceae|g__GGB10852|s__GGB10852_SGB17523	0	0	0	0	0	0	7.3e-06	2.1e-06	0
k__Bacteria|p__Firmicutes|c__CFGB1395|o__OFGB1395|f__FGB1395|g__GGB3388|s__GGB3388_SGB4476	0	0	0	0	0	0	5.9e-06	2.72e-05	0
k__Bacteria|p__Proteobacteria|c__Betaproteobacteria|o__Neisseriales|f__Neisseriaceae|g__Neisseria|s__Neisseria_bacilliformis	0	0	0	0	0	0	5.6e-06	2.9e-05	1.58e-05
k__Bacteria|p__Spirochaetes|c__Spirochaetia|o__Spirochaetales|f__Spirochaetaceae|g__Treponema|s__Treponema_SGB3604	0	0	0	0	0	0	4.2e-06	6.9e-06	0
k__Bacteria|p__Firmicutes|c__Clostridia|o__Clostridiales|f__Lachnospiraceae|g__Oribacterium|s__Oribacterium_sp_oral_taxon_078	0	0	0	0	0	0	1.9e-06	4.2e-06	0
k__Bacteria|p__Firmicutes|c__Clostridia|o__Clostridiales|f__Lachnospiraceae|g__Lachnoanaerobaculum|s__Lachnoanaerobaculum_umeaense	0	0	0	0	0	0	1.5e-06	2.9e-06	4.3e-06
k__Bacteria|p__Bacteroidetes|c__Bacteroidia|o__Bacteroidales|f__Prevotellaceae|g__Prevotella|s__Prevotella_enoeca	0	0	0	0	0	0	1.4e-06	7e-07	4.3e-06
k__Bacteria|p__Firmicutes|c__Bacilli|o__Lactobacillales|f__Streptococcaceae|g__Streptococcus|s__Streptococcus_thermophilus	0	0	0	0	0	0	0	6.3e-05	0
k__Bacteria|p__Actinobacteria|c__Actinobacteria|o__Actinomycetales|f__Actinomycetaceae|g__Actinomyces|s__Actinomyces_timonensis	0	0	0	0	0	0	0	2.64e-05	8.5e-06
k__Bacteria|p__Proteobacteria|c__Betaproteobacteria|o__Neisseriales|f__Neisseriaceae|g__Eikenella|s__Eikenella_halliae	0	0	0	0	0	0	0	2.09e-05	0
k__Bacteria|p__Proteobacteria|c__Betaproteobacteria|o__Neisseriales|f__Neisseriaceae|g__GGB6688|s__GGB6688_SGB9473	0	0	0	0	0	0	0	2.01e-05	6.9e-06
k__Bacteria|p__Firmicutes|c__Clostridia|o__Clostridiales|f__Clostridiales_Family_XIII_Incertae_Sedis|g__Mogibacterium|s__Mogibacterium_pumilum	0	0	0	0	0	0	0	7.7e-06	2.5e-06
k__Bacteria|p__Candidatus_Saccharibacteria|c__Candidatus_Saccharibacteria_unclassified|o__Candidatus_Saccharibacteria_unclassified|f__Candidatus_Saccharibacteria_unclassified|g__Candidatus_Saccharibacteria_unclassified|s__Candidatus_Saccharibacteria_bacterium_oral_taxon_488	0	0	0	0	0	0	0	7.6e-06	0
k__Bacteria|p__Firmicutes|c__Negativicutes|o__Selenomonadales|f__Selenomonadaceae|g__Selenomonas|s__Selenomonas_flueggei	0	0	0	0	0	0	0	6.4e-06	6.7e-06
k__Bacteria|p__Firmicutes|c__Negativicutes|o__Selenomonadales|f__Selenomonadaceae|g__Selenomonas|s__Selenomonas_SGB5891	0	0	0	0	0	0	0	2.3e-06	3.97e-05
k__Bacteria|p__Firmicutes|c__Negativicutes|o__Selenomonadales|f__Selenomonadaceae|g__Selenomonas|s__Selenomonas_infelix	0	0	0	0	0	0	0	1.7e-06	0
k__Bacteria|p__Firmicutes|c__Negativicutes|o__Selenomonadales|f__Selenomonadaceae|g__Selenomonas|s__Selenomonas_sp_oral_taxon_892	0	0	0	0	0	0	0	0	1.41e-05
k__Bacteria|p__Actinobacteria|c__Coriobacteriia|o__Coriobacteriales|f__Atopobiaceae|g__Olsenella|s__Olsenella_uli	0	0	0	0	0	0	0	0	1.4e-06
*Note that 1 = 100% relative abundance
