# Supplementary material for: Impact of the RaS-RiPP tryglysin and culturing conditions on ex-vivo oral microbiomes
Source: NPJ Biofilms Microbiomes. 2025 Aug 4;11:152. doi: 10.1038/s41522-025-00794-8 (PMC12322106; doi:10.1038/s41522-025-00794-8)
Supplement: Supplementary file 9 — Supplementary Data 9 [file 41522_2025_794_MOESM9_ESM.xlsx]

## Sheet: Sheet1
Fungal genera detected and summary of ASV counts from QIIME2 analysis of ITS sequencing data from propagation of Chicago saliva with 5% CO2.
sample-condition	index	k__Fungi;__;__;__;__;__	k__Fungi;p__Ascomycota;c__Dothideomycetes;o__Pleosporales;f__Pleosporales_fam_Incertae_sedis;g__Pleosporales_gen_Incertae_sedis	k__Fungi;p__Fungi_phy_Incertae_sedis;c__Fungi_cls_Incertae_sedis;o__Fungi_ord_Incertae_sedis;f__Fungi_fam_Incertae_sedis;g__Fungi_gen_Incertae_sedis	k__Fungi;p__Ascomycota;c__Saccharomycetes;o__Saccharomycetales;f__Saccharomycetaceae;g__Saccharomyces	k__Fungi;p__Ascomycota;c__Saccharomycetes;o__Saccharomycetales;f__Phaffomycetaceae;g__Cyberlindnera	k__Fungi;p__Ascomycota;c__Dothideomycetes;o__Dothideales;f__Dothideaceae;g__Dothiora	k__Fungi;p__Ascomycota;c__Dothideomycetes;o__Dothideales;f__Saccotheciaceae;g__Aureobasidium	k__Fungi;p__Ascomycota;c__Sordariomycetes;o__Xylariales;f__Microdochiaceae;g__Idriella	k__Fungi;p__Ascomycota;c__Saccharomycetes;o__Saccharomycetales;f__Trichomonascaceae;g__Blastobotrys	k__Fungi;p__Ascomycota;c__Eurotiomycetes;o__Eurotiales;f__Aspergillaceae;g__Aspergillus	k__Fungi;p__Ascomycota;c__Eurotiomycetes;o__Chaetothyriales;f__Trichomeriaceae;g__Trichomerium	k__Fungi;p__Ascomycota;c__Leotiomycetes;o__Helotiales;f__Ploettnerulaceae;g__Cadophora	k__Fungi;p__Ascomycota;c__Eurotiomycetes;o__Eurotiales;f__Aspergillaceae;g__Penicillium	k__Fungi;p__Ascomycota;c__Saccharomycetes;o__Saccharomycetales;f__Debaryomycetaceae;g__Debaryomyces	k__Fungi;p__Basidiomycota;c__Malasseziomycetes;o__Malasseziales;f__Malasseziaceae;g__Malassezia	k__Fungi;p__Basidiomycota;c__Tremellomycetes;o__Trichosporonales;f__Trichosporonaceae;g__Trichosporon	k__Fungi;p__Ascomycota;c__Saccharomycetes;o__Saccharomycetales;f__Saccharomycetales_fam_Incertae_sedis;g__Candida	k__Fungi;p__Ascomycota;c__Dothideomycetes;o__Pleosporales;f__Didymellaceae;__	k__Fungi;p__Ascomycota;c__Sordariomycetes;o__Glomerellales;f__Plectosphaerellaceae;g__Verticillium	k__Fungi;p__Ascomycota;c__Sordariomycetes;o__Glomerellales;f__Plectosphaerellaceae;g__Plectosphaerellaceae_gen_Incertae_sedis	k__Fungi;p__Ascomycota;__;__;__;__	k__Fungi;p__Basidiomycota;c__Tremellomycetes;o__Trichosporonales;f__Trichosporonaceae;g__Apiotrichum	k__Fungi;p__Ascomycota;c__Dothideomycetes;o__Pleosporales;f__Didymellaceae;g__Dimorphoma	k__Fungi;p__Basidiomycota;c__Cystobasidiomycetes;o__Cystobasidiomycetes_ord_Incertae_sedis;f__Symmetrosporaceae;g__Symmetrospora	k__Fungi;p__Ascomycota;c__Saccharomycetes;o__Saccharomycetales;__;__	k__Fungi;p__Basidiomycota;c__Tremellomycetes;o__Tremellales;f__Cryptococcaceae;g__Cryptococcus
planktonic	A35	275	0	0	375	105690	0	0	0	0	0	0	0	520	0	41	0	93038	0	0	0	0	0	0	0	0	0
planktonic	A36	48	3	0	50	8195	0	0	0	0	0	130	0	0	0	2	88	185689	0	0	0	0	0	0	0	0	0
planktonic	A37	106	0	0	296	92659	0	0	0	0	0	0	0	0	0	147	0	99920	0	0	0	0	0	0	0	0	0
biofilm	A41	34	0	1403	2264	252144	0	0	0	0	0	0	0	0	0	0	412	0	0	0	0	0	68	0	0	0	0
biofilm	A42	103	0	0	2485	324863	0	0	0	0	5	0	0	0	0	85	0	0	0	160	2	0	0	0	0	75	0
biofilm	A43	15	0	471	121	22218	0	0	0	109	0	0	0	0	0	18	0	69938	0	0	0	5	0	0	0	0	0
saliva	SA1	864	48	7542	70	0	0	13	0	0	0	22	0	0	4	1017	0	415	0	0	0	0	0	0	217	0	0
saliva	SA2	226	173	0	113	0	0	54	0	0	0	0	173	0	0	1063	0	270	262	0	0	7	0	177	0	0	471
saliva	SA3	153	0	0	102	72	93	0	49	0	43	0	14	0	0	1309	0	89	0	0	0	0	0	0	0	0	933
