# Supplementary material for: Impact of the RaS-RiPP tryglysin and culturing conditions on ex-vivo oral microbiomes
Source: NPJ Biofilms Microbiomes. 2025 Aug 4;11:152. doi: 10.1038/s41522-025-00794-8 (PMC12322106; doi:10.1038/s41522-025-00794-8)
Supplement: Supplementary file 10 — Supplementary Data 10 [file 41522_2025_794_MOESM10_ESM.xlsx]

## Sheet: Sheet1
Comparisons of alpha and beta group diversity metrics from QIIME2 analysis for ITS Norway and ITS Chicago initial saliva collection.
Alpha Group Signifiance Metrics
Metric	Test	Group 1	Group 2	H	p-value	q-value
Simpson's Dominance	Kruskal-Wallis (all groups)	NA	NA	1.8	0.18	NA
	Kruskal-Wallis (pairwise)	Saliva-Chicago (n=3)	Saliva-Norway (n=1)	1.8	0.18	0.18
Shannon Entropy	Kruskal-Wallis (all groups)	NA	NA	1.8	0.18	NA
	Kruskal-Wallis (pairwise)	Saliva-Chicago (n=3)	Saliva-Norway (n=1)	1.8	0.18	0.18
Chao1 Index	Kruskal-Wallis (all groups)	NA	NA	1.8	0.18	NA
	Kruskal-Wallis (pairwise)	Saliva-Chicago (n=3)	Saliva-Norway (n=1)	1.8	0.18	0.18
Faith's Phylogenetic diversity	Kruskal-Wallis (all groups)	NA	NA	0.2	0.655	NA
	Kruskal-Wallis (pairwise)	Saliva-Chicago (n=3)	Saliva-Norway (n=1)	0.2	0.655	0.655
Beta Group Signifiance Metrics
Metric	Test	Group 1	Group 2	R2	p-value
Jaccard	adonis PERMANOVA	Saliva-Chicago	Saliva-Norway	0.532	0.25
Bray-Curtis	adonis PERMANOVA	Saliva-Chicago	Saliva-Norway	0.446	0.5
