# Supplementary material for: Impact of the RaS-RiPP tryglysin and culturing conditions on ex-vivo oral microbiomes
Source: NPJ Biofilms Microbiomes. 2025 Aug 4;11:152. doi: 10.1038/s41522-025-00794-8 (PMC12322106; doi:10.1038/s41522-025-00794-8)
Supplement: Supplementary file 12 — Supplementary Data 12 [file 41522_2025_794_MOESM12_ESM.xlsx]

## Sheet: Sheet1
Comparison of Phyla and Genera Detected in Edlund et al., 2013 study versus our study's planktonic and biofilm models
Bacterial phyla (bold) and genera (italics)	Number of taxa detected, including singletons, in Edlund et al, 2013 study	Relative percentage of taxa from Edlund et al., 2013 study	Average number of ASVs detected in biofilm samples, including singletons	Relative percentage of ASVs in biofilm samples	Average number of ASVs detected in plaktonic samples, including singletons	Relative percentage of ASVs from our study with planktonic samples
Firmicutes
Streptococcus	58	46.4	39498	96.3371	31096.7	81.8105
Veillonella	9	7.2	4.3	0.0104879	369.7	0.972623
Parvimonas	2	1.6	0	0	0	0
Mogibacterium	5	4	0	0	7.3	0.0192052
Gemella	3	2.4	598.7	1.46025	1035.3	2.72371
Peptostreptococcus	3	2.4	0	0	10.3	0.0270977
Granulicatella	2	1.6	41.7	0.101708	63.3	0.166532
Klebsiella	2	1.6	0	0	0	0
Lactobacillus (Ligiloactobacillus, Limosilactobacillus)*	2	1.6	0	0	13.7	0.0360425
Lactobacillales, unclassified	ND	ND	278	0.678052	482	1.26807
Ligilactobacillus	ND	ND	80.3	0.195855	3247.7	8.54419
Limosilactobacillus	ND	ND	155	0.378051	202.3	0.53222
Abiotrophia	ND	ND	41.2	0.100488	130	0.34201
Eperythrozoon A	ND	ND	1.3	0.00317075	0	0
Sphingomonas L 486704	ND	ND	1	0.00243904	0	0
Staphylococcus	0	0	0	0	21.3	0.056037
Anaeroglobus	0	0	0	0	11	0.0289393
Lachnospiraceae F0428	ND	ND	0	0	9.3	0.0244668
Centipeda	ND	ND	0	0	9.7	0.0255192
Selenomonas A	0	0	0	0	9.3	0.0244668
Selenomonas B 42762	ND	ND	0	0	1.3	0.0034201
Catonella	0	0	0	0	3	0.00789253
Oribacterium	0	0	0	0	6.3	0.0165743
Bulleidia	0	0	0	0	4.7	0.012365
Lachnoanaerobaculum	0	0	0	0	4.7	0.012365
CAG-508, unclassified	ND	ND	0	0	3.7	0.00973412
Lacnospiraceae, unclassified	ND	ND	0	0	0.3	0.000789253
Eubacterium B	ND	ND	0	0	2	0.00526169
Stomatobaculum	ND	ND	0	0	1.3	0.0034201
Bacteroidetes
Prevotella	11	8.8	2.3	0.00560978	131	0.34464
Porphyromonas	6	4.8	2.3	0.00560978	45.7	0.12023
Amniculibacterium	ND	ND	2.3	0.00560978	5.7	0.0149958
Capnocytophaga 820688	ND	ND	0	0	3.7	0.00973412
Capnocytophaga 820690	ND	ND	0	0	3	0.00789253
Alloprevotella	ND	ND	0	0	15	0.0394626
Lautropia	0	0	0	0	4.3	0.0113126
Fusobacteria
Fusobacterium	11	8.8	0	0	16	0.0420935
Leptotrichia A 993758	ND	ND	1	0.00243904	14.7	0.0386734
Leptotrichia A 993641	ND	ND	0	0	2.7	0.00710328
Butyrivibrio A 168226	ND	ND	0	0	7.3	0.0192052
Proteobacteria
Neisseria	7	5.6	ND	ND	ND	ND
Neisseria 563205	ND	ND	223.7	0.545612	452.7	1.19098
Neisseriaceae 563222, unclassified	ND	ND	1	0.00243904	3.33	0.00876071
Campylobacter	3	2.4	0	ND	ND	ND
Campylobacter A	ND	ND	0	0	15	0.0394626
Campylobacteri B	ND	ND	0	0	1.3	0.0034201
Haemophilus A	ND	ND	8.7	0.0212196	1	0.00263084
Haemophilus D 735815	0	0	25	0.0609759	305.3	0.803196
Pasteurellaceae, unclassified	ND	ND	6	0.0146342	34	0.0894487
Bradyrhizobium	0	0	17.7	0.0431709	0
Burkholderiaceae A 592522	ND	ND	0	0	1	0.00263084
Scardovia	ND	ND	0	0	1	0.00263084
TM7/Saccharibacteria
TM7/Saccharibacteria (G-2)**	1	0.8	0	0	0	0
Actinobacteriota
Actinomyces	0	0	3	0.00731711	71.7	0.188631
Pauljensenia	0	0	4	0.00975615	69	0.181528
Rothia	0	0	3.3	0.00804882	39.7	0.104444
Lancefieldella	0	0	0	0	17.3	0.0455136
Mobiluncus	0	0	0	0	1	0.00263084
Alloscardovia	0	0	0	0	2	0.00526169
Total	125	100	40999.8	100	38010.6	100
Unique Genera Detected	14		22		51
*Note that Lactobacillus was split into several different genera as of 2020. See Zheng et al., 2020, Internat. J. of Systemic and Evolutionary Microbiology.
**TM7 was renamed Saccharibacteria. See Bor et al., 2019. J Dent. Res.
ND indicates that classification has changed, is undetermined, or that genera has been identified since 2013 and samples could have been present.
0 indicates no samples were detected.
Red indicates that the genera was detected in only one sample of three replicates.
