# Supplementary material for: Impact of the RaS-RiPP tryglysin and culturing conditions on ex-vivo oral microbiomes
Source: NPJ Biofilms Microbiomes. 2025 Aug 4;11:152. doi: 10.1038/s41522-025-00794-8 (PMC12322106; doi:10.1038/s41522-025-00794-8)
Supplement: Supplementary file 13 — Supplementary Data 13 [file 41522_2025_794_MOESM13_ESM.xlsx]

## Sheet: Sheet1
Bacterial genera detected and summary of ASV counts from QIIME2 analysis of 16S sequencing data from propagation of Chicago saliva or propagated consortia with 5% CO2.
sample-condition	index	d__Bacteria;p__Firmicutes_D;c__Bacilli;o__Lactobacillales;f__Streptococcaceae;g__Streptococcus	d__Bacteria;p__Firmicutes_D;c__Bacilli;o__Lactobacillales;f__Lactobacillaceae;g__Ligilactobacillus	d__Bacteria;p__Firmicutes_D;c__Bacilli;o__Staphylococcales;f__Gemellaceae;g__Gemella	d__Bacteria;p__Proteobacteria;c__Gammaproteobacteria;o__Burkholderiales_597441;f__Neisseriaceae_563222;g__Neisseria_563205	d__Bacteria;p__Firmicutes_D;c__Bacilli;o__Lactobacillales;__;__	d__Bacteria;p__Firmicutes_D;c__Bacilli;o__Lactobacillales;f__Lactobacillaceae;g__Limosilactobacillus	d__Bacteria;p__Actinobacteriota;c__Actinomycetia;o__Actinomycetales;f__Micrococcaceae;g__Rothia	d__Bacteria;p__Firmicutes_D;c__Bacilli;o__Lactobacillales;f__Aerococcaceae;g__Abiotrophia	d__Bacteria;p__Firmicutes_D;c__Bacilli;o__Lactobacillales;f__Aerococcaceae;g__Granulicatella	d__Bacteria;p__Bacteroidota;c__Bacteroidia;o__Bacteroidales;f__Porphyromonadaceae;g__Porphyromonas_A_859423	d__Bacteria;p__Proteobacteria;c__Gammaproteobacteria;o__Enterobacterales_A_737866;f__Pasteurellaceae;g__Haemophilus_D_735815	d__Bacteria;p__Firmicutes_C;c__Negativicutes;o__Veillonellales;f__Veillonellaceae;g__Veillonella_A	d__Bacteria;p__Firmicutes_D;c__Bacilli;o__Staphylococcales;f__Staphylococcaceae;g__Staphylococcus	d__Bacteria;p__Proteobacteria;c__Gammaproteobacteria;o__Enterobacterales_A_737866;f__Pasteurellaceae;__
A35_CDM	AO60	21753	528	0	0	0	40	0	0	0	0	0	0	30	0
A35_CDM	AO62	25665	584	0	0	0	40	0	0	0	0	0	0	18	0
A35_CDM	AO61	30875	884	0	0	0	73	0	0	0	0	0	0	21	0
A35_SHI	AO73	5935	19764	3	0	0	9	0	0	0	0	0	0	4	0
A35_SHI	AO74	7933	20841	0	0	0	2	0	0	0	0	0	0	2	0
A35_SHI	AO72	8460	20804	0	0	0	10	0	0	0	0	0	0	3	0
saliva_CDM	AO57	24814	0	7	5	0	0	0	0	0	0	108	7	0	9
saliva_CDM	AO59	23361	0	8	2	4*	0	0	0	0	2*	63	4	0	5
saliva_CDM	AO58	25084	0	2	8	0	0	0	0	0	0	71	0	0	3
saliva_SHI	AO70	25723	464	156	151	92	111	95	11	5	3	2	2	2*	0
saliva_SHI	AO69	23461	2084	84	90	78	57	83	9	2	2	0	0	0	0
saliva_SHI	AO71	26908	1099	116	125	115	34	123	10	5	5	2	24	0	0
*Due to the observation of this genera in only one replicate out of three, this was not considered a true result.
