# Supplementary material for: Impact of the RaS-RiPP tryglysin and culturing conditions on ex-vivo oral microbiomes
Source: NPJ Biofilms Microbiomes. 2025 Aug 4;11:152. doi: 10.1038/s41522-025-00794-8 (PMC12322106; doi:10.1038/s41522-025-00794-8)
Supplement: Supplementary file 14 — Supplementary Data 14 [file 41522_2025_794_MOESM14_ESM.xlsx]

## Sheet: Sheet1
Fungal genera detected and summary of ASV counts from QIIME2 analysis of ITS sequencing data from propagation of Chicago saliva or propagated consortia with 5% CO2.
sample-condition	index	k__Fungi;p__Ascomycota;c__Saccharomycetes;o__Saccharomycetales;f__Phaffomycetaceae;g__Cyberlindnera	k__Fungi;p__Basidiomycota;c__Tremellomycetes;o__Trichosporonales;f__Trichosporonaceae;g__Trichosporon	k__Fungi;p__Ascomycota;c__Saccharomycetes;o__Saccharomycetales;f__Saccharomycetaceae;g__Saccharomyces	k__Fungi;p__Ascomycota;c__Saccharomycetes;o__Saccharomycetales;f__Saccharomycetales_fam_Incertae_sedis;g__Candida	k__Fungi;p__Basidiomycota;c__Tremellomycetes;o__Tremellales;f__Cryptococcaceae;g__Cryptococcus	k__Fungi;__;__;__;__;__	k__Fungi;p__Ascomycota;c__Saccharomycetes;o__Saccharomycetales;f__Trichomonascaceae;g__Starmerella	k__Fungi;p__Basidiomycota;c__Microbotryomycetes;o__Sporidiobolales;f__Sporidiobolaceae;g__Rhodotorula	k__Fungi;p__Ascomycota;c__Leotiomycetes;o__Helotiales;f__Erysiphaceae;g__Podosphaera	k__Fungi;p__Fungi_phy_Incertae_sedis;c__Fungi_cls_Incertae_sedis;o__Fungi_ord_Incertae_sedis;f__Fungi_fam_Incertae_sedis;g__Fungi_gen_Incertae_sedis	k__Fungi;p__Basidiomycota;c__Malasseziomycetes;o__Malasseziales;f__Malasseziaceae;g__Malassezia
A35_CDM	AO60	0	0	0	64309	0	0	0	0	0	0	0
A35_CDM	AO62	0	0	0	51274	0	0	0	105	0	0	0
A35_CDM	AO61	0	0	2	44259	0	0	0	0	0	0	0
A35_SHI	AO73	535327	7564	6393	711125	0	10373	0	0	0	0	0
A35_SHI	AO74	456614	4272	955	686523	2	0	0	0	0	0	0
A35_SHI	AO72	621145	0	3694	738746	0	0	130	0	4866	1572	0
saliva_CDM	AO58	0	0	0	0	0	0	0	0	1579	0	966
saliva_SHI	AO70	321304	419	633	0	0	0	0	0	0	0	0
saliva_SHI	AO69	1117326	0	11528	2	0	0	0	0	0	0	0
saliva_SHI	AO71	1254074	2855	5572	4	11411	0	12	0	0	0	0
